# Supplementary material for: Juvenile social experience generates differences in behavioral variation but not averages
Source: Behav Ecol. 2018 Dec 21;30(2):455–64. doi: 10.1093/beheco/ary185 (PMC6450201; doi:10.1093/beheco/ary185)
Supplement: Supplemetary File 3 [file ary185_suppl_supplemetary_file-3.zip]

Archive with 1 entries (1 files):
- ary185_suppl_Supplemetary_File-3.csv
