# Supplementary material for: Juvenile social experience generates differences in behavioral variation but not averages
Source: Behav Ecol. 2018 Dec 21;30(2):455–64. doi: 10.1093/beheco/ary185 (PMC6450201; doi:10.1093/beheco/ary185)
Supplement: Supplemetary File 3 [file ary185_suppl_supplemetary_file-3.zip › ary185_suppl_Supplemetary_File-3.csv]

res	ID	weight	date	treatment	bin	web	day	trial_day	sequence	distance	attack	retreat	gum	structural	web.weight
1	J105	305	7-Nov	swap	1	1	1	1	nmf	n	1	0	27	22	6.016
2	J105	305	7-Nov	swap	1	1	1	2	nmf	m	1	1
3	J105	305	7-Nov	swap	1	1	1	3	nmf	f	1	1
4	J121	179	7-Nov	swap	1	1	1	1	fmn	f
5	J121	179	7-Nov	swap	1	1	1	2	fmn	m	1	1	34	8	2.12
6	J121	179	7-Nov	swap	1	1	1	3	fmn	n	1	0
7	J024	229	7-Nov	mc	1	1	1	1	mnf	m	1	1	8	8	1.115
8	J024	229	7-Nov	mc	1	1	1	2	mnf	n	1	0
9	J024	229	7-Nov	mc	1	1	1	3	mnf	f
10	C011	360	7-Nov	control	1	1	1	1	mfn	m
11	C011	360	7-Nov	control	1	1	1	2	mfn	f
12	C011	360	7-Nov	control	1	1	1	3	mfn	n	1	1	0	1	0.083
13	J003	268	7-Nov	mc	1	1	1	1	fnm	f
14	J003	268	7-Nov	mc	1	1	1	2	fnm	n	1	1	19	3	2.725
15	J003	268	7-Nov	mc	1	1	1	3	fnm	m	1	1
16	C007	315	7-Nov	control	1	1	1	1	nfm	n	1	0	8	29	1.853
17	C007	315	7-Nov	control	1	1	1	2	nfm	f	0
18	C007	315	7-Nov	control	1	1	1	3	nfm	m	1	1
19	C014	231	7-Nov	control	1	1	1	1	nmf	n	0		12	26	2.304
20	C014	231	7-Nov	control	1	1	1	2	nmf	m	0
21	C014	231	7-Nov	control	1	1	1	3	nmf	f	0
22	J026	247	7-Nov	mc	1	1	1	1	fmn	f
23	J026	247	7-Nov	mc	1	1	1	2	fmn	m
24	J026	247	7-Nov	mc	1	1	1	3	fmn	n	1	1	0	2	0.25
25	J014	234	7-Nov	mc	1	1	1	1	mnf	m
26	J014	234	7-Nov	mc	1	1	1	2	mnf	n	1	1	0	1	0.584
27	J014	234	7-Nov	mc	1	1	1	3	mnf	f
28	J040	313	7-Nov	mc	1	1	1	1	mfn	m	0		6	18	2.379
29	J040	313	7-Nov	mc	1	1	1	2	mfn	f
30	J040	313	7-Nov	mc	1	1	1	3	mfn	n	1	1
31	C003	374	7-Nov	control	1	1	1	1	fnm	f	1	0	49	12	3.685
32	C003	374	7-Nov	control	1	1	1	2	fnm	n	1	0
33	C003	374	7-Nov	control	1	1	1	3	fnm	m	1	0
34	J015	277	7-Nov	mc	1	1	1	1	nfm	n	1	1	7	13	2.348
35	J015	277	7-Nov	mc	1	1	1	2	nfm	f	1	1
36	J015	277	7-Nov	mc	1	1	1	3	nfm	m	0
37	C013	347	7-Nov	control	1	1	1	1	nmf	n	1	0	14	2	0.6
38	C013	347	7-Nov	control	1	1	1	2	nmf	m	1	1
39	C013	347	7-Nov	control	1	1	1	3	nmf	f	0
40	J117	184	7-Nov	swap	1	1	1	1	fmn	f
41	J117	184	7-Nov	swap	1	1	1	2	fmn	m	1	1	20	6	1.323
42	J117	184	7-Nov	swap	1	1	1	3	fmn	n	1	0
43	C006	194	7-Nov	control	1	1	1	1	mnf	m
44	C006	194	7-Nov	control	1	1	1	2	mnf	n	0		0	0	0.111
45	C006	194	7-Nov	control	1	1	1	3	mnf	f
46	J016	255	7-Nov	mc	1	1	1	1	mfn	m	1	1	32	10	3.757
47	J016	255	7-Nov	mc	1	1	1	2	mfn	f	0
48	J016	255	7-Nov	mc	1	1	1	3	mfn	n	1	1
49	J104	255	7-Nov	swap	1	1	1	1	fnm	f
50	J104	255	7-Nov	swap	1	1	1	2	fnm	n	0		22	8	6.016
51	J104	255	7-Nov	swap	1	1	1	3	fnm	m	0
52	C001	286	7-Nov	control	1	1	1	1	nfm	n	1	0	40	9	4.297
53	C001	286	7-Nov	control	1	1	1	2	nfm	f	1	0
54	C001	286	7-Nov	control	1	1	1	3	nfm	m	1	0
55	C004	319	7-Nov	control	1	1	1	1	nmf	n	0		0	5	0.504
56	C004	319	7-Nov	control	1	1	1	2	nmf	m
57	C004	319	7-Nov	control	1	1	1	3	nmf	f
58	C009	323	7-Nov	control	1	1	1	1	fmn	f
59	C009	323	7-Nov	control	1	1	1	2	fmn	m	1	1	24	8	1.281
60	C009	323	7-Nov	control	1	1	1	3	fmn	n	1	1
61	J005	273	7-Nov	mc	1	1	1	1	nfm	n	1	0	25	44	4.935
62	J005	273	7-Nov	mc	1	1	1	2	nfm	f	1	1
63	J005	273	7-Nov	mc	1	1	1	3	nfm	m	1	0
64	C008	257	7-Nov	control	1	1	1	1	mfn	m	0		2	7	0.635
65	C008	257	7-Nov	control	1	1	1	2	mfn	f
66	C008	257	7-Nov	control	1	1	1	3	mfn	n	1	1
67	J017	355	7-Nov	mc	1	1	1	1	fnm	f
68	J017	355	7-Nov	mc	1	1	1	2	fnm	n	1	1	3	28	3.003
69	J017	355	7-Nov	mc	1	1	1	3	fnm	m	1	0
70	C007	315	8-Nov	control	1	1	2	1	nmf	n	1	0
71	C007	315	8-Nov	control	1	1	2	2	nmf	m	0
72	C007	315	8-Nov	control	1	1	2	3	nmf	f	0
73	J003	268	8-Nov	mc	1	1	2	1	fmn	f
74	J003	268	8-Nov	mc	1	1	2	2	fmn	m
75	J003	268	8-Nov	mc	1	1	2	3	fmn	n	1	1
76	C001	286	8-Nov	control	1	1	2	1	mnf	m	1	0
77	C001	286	8-Nov	control	1	1	2	2	mnf	n	1	0
78	C001	286	8-Nov	control	1	1	2	3	mnf	f	1	0
79	J104	255	8-Nov	swap	1	1	2	1	mfn	m	0
80	J104	255	8-Nov	swap	1	1	2	2	mfn	f
81	J104	255	8-Nov	swap	1	1	2	3	mfn	n	0
82	J005	273	8-Nov	mc	1	1	2	1	fnm	f	1	1
83	J005	273	8-Nov	mc	1	1	2	2	fnm	n	1	0
84	J005	273	8-Nov	mc	1	1	2	3	fnm	m	1	0
85	C008	257	8-Nov	control	1	1	2	1	nfm	n	1	1
86	C008	257	8-Nov	control	1	1	2	2	nfm	f
87	C008	257	8-Nov	control	1	1	2	3	nfm	m
88	C013	347	8-Nov	control	1	1	2	1	nmf	n	1	0
89	C013	347	8-Nov	control	1	1	2	2	nmf	m	1	1
90	C013	347	8-Nov	control	1	1	2	3	nmf	f	0
91	J117	184	8-Nov	swap	1	1	2	1	fmn	f
92	J117	184	8-Nov	swap	1	1	2	2	fmn	m	0
93	J117	184	8-Nov	swap	1	1	2	3	fmn	n	0
94	C006	194	8-Nov	control	1	1	2	1	mnf	m
95	C006	194	8-Nov	control	1	1	2	2	mnf	n	0
96	C006	194	8-Nov	control	1	1	2	3	mnf	f
97	J017	355	8-Nov	mc	1	1	2	1	mfn	m	1	1
98	J017	355	8-Nov	mc	1	1	2	2	mfn	f
99	J017	355	8-Nov	mc	1	1	2	3	mfn	n	1	0
100	C004	319	8-Nov	control	1	1	2	1	fnm	f
101	C004	319	8-Nov	control	1	1	2	2	fnm	n	1	1
102	C004	319	8-Nov	control	1	1	2	3	fnm	m
103	C009	323	8-Nov	control	1	1	2	1	nfm	n	1	1
104	C009	323	8-Nov	control	1	1	2	2	nfm	f
105	C009	323	8-Nov	control	1	1	2	3	nfm	m	0
106	J015	277	8-Nov	mc	1	1	2	1	nmf	n	0
107	J015	277	8-Nov	mc	1	1	2	2	nmf	m	1	1
108	J015	277	8-Nov	mc	1	1	2	3	nmf	f
109	C011	360	8-Nov	control	1	1	2	1	fmn	f
110	C011	360	8-Nov	control	1	1	2	2	fmn	m
111	C011	360	8-Nov	control	1	1	2	3	fmn	n	1	0
112	J024	229	8-Nov	mc	1	1	2	1	mnf	m	1	1
113	J024	229	8-Nov	mc	1	1	2	2	mnf	n	0
114	J024	229	8-Nov	mc	1	1	2	3	mnf	f
115	J105	305	8-Nov	swap	1	1	2	1	mfn	m	1	0
116	J105	305	8-Nov	swap	1	1	2	2	mfn	f	1	0
117	J105	305	8-Nov	swap	1	1	2	3	mfn	n	1	0
118	J121	179	8-Nov	swap	1	1	2	1	fnm	f
119	J121	179	8-Nov	swap	1	1	2	2	fnm	n	1	0
120	J121	179	8-Nov	swap	1	1	2	3	fnm	m	1	0
121	J016	255	8-Nov	mc	1	1	2	1	nfm	n	1	0
122	J016	255	8-Nov	mc	1	1	2	2	nfm	f	1	1
123	J016	255	8-Nov	mc	1	1	2	3	nfm	m	1	0
124	J026	247	8-Nov	mc	1	1	2	1	nmf	n	1	1
125	J026	247	8-Nov	mc	1	1	2	2	nmf	m
126	J026	247	8-Nov	mc	1	1	2	3	nmf	f
127	C014	231	8-Nov	control	1	1	2	1	fmn	f
128	C014	231	8-Nov	control	1	1	2	2	fmn	m	0
129	C014	231	8-Nov	control	1	1	2	3	fmn	n	0
130	J014	234	8-Nov	mc	1	1	2	1	mnf	m
131	J014	234	8-Nov	mc	1	1	2	2	mnf	n	1	1
132	J014	234	8-Nov	mc	1	1	2	3	mnf	f
133	C003	374	8-Nov	control	1	1	2	1	mfn	m	1	0
134	C003	374	8-Nov	control	1	1	2	2	mfn	f	1	0
135	C003	374	8-Nov	control	1	1	2	3	mfn	n	1	0
136	J040	313	8-Nov	mc	1	1	2	1	nfm	n	1	1
137	J040	313	8-Nov	mc	1	1	2	2	nfm	f
138	J040	313	8-Nov	mc	1	1	2	3	nfm	m	1	1
139	J014	234	9-Nov	mc	1	1	3	1	nmf	n	1	0
140	J014	234	9-Nov	mc	1	1	3	2	nmf	m
141	J014	234	9-Nov	mc	1	1	3	3	nmf	f
142	J026	247	9-Nov	mc	1	1	3	1	fmn	f
143	J026	247	9-Nov	mc	1	1	3	2	fmn	m
144	J026	247	9-Nov	mc	1	1	3	3	fmn	n	0
145	C011	360	9-Nov	control	1	1	3	1	mnf	m
146	C011	360	9-Nov	control	1	1	3	2	mnf	n	1	1
147	C011	360	9-Nov	control	1	1	3	3	mnf	f
148	J015	277	9-Nov	mc	1	1	3	1	mfn	m	1	1
149	J015	277	9-Nov	mc	1	1	3	2	mfn	f
150	J015	277	9-Nov	mc	1	1	3	3	mfn	n	1	0
151	J040	313	9-Nov	mc	1	1	3	1	fnm	f
152	J040	313	9-Nov	mc	1	1	3	2	fnm	n	0
153	J040	313	9-Nov	mc	1	1	3	3	fnm	m	1	1
154	C003	374	9-Nov	control	1	1	3	1	nfm	n	1	0
155	C003	374	9-Nov	control	1	1	3	2	nfm	f	1	0
156	C003	374	9-Nov	control	1	1	3	3	nfm	m	1	0
157	J005	273	9-Nov	mc	1	1	3	1	nmf	n	1	1
158	J005	273	9-Nov	mc	1	1	3	2	nmf	m	0
159	J005	273	9-Nov	mc	1	1	3	3	nmf	f	1	1
160	C008	257	9-Nov	control	1	1	3	1	fmn	f
161	C008	257	9-Nov	control	1	1	3	2	fmn	m	0
162	C008	257	9-Nov	control	1	1	3	3	fmn	n	1	1
163	C013	347	9-Nov	control	1	1	3	1	mnf	m	0
164	C013	347	9-Nov	control	1	1	3	2	mnf	n	1	0
165	C013	347	9-Nov	control	1	1	3	3	mnf	f	1	1
166	J117	184	9-Nov	swap	1	1	3	1	mfn	m	1	1
167	J117	184	9-Nov	swap	1	1	3	2	mfn	f
168	J117	184	9-Nov	swap	1	1	3	3	mfn	n	1	1
169	C006	194	9-Nov	control	1	1	3	1	fnm	f
170	C006	194	9-Nov	control	1	1	3	2	fnm	n	0
171	C006	194	9-Nov	control	1	1	3	3	fnm	m
172	J017	355	9-Nov	mc	1	1	3	1	nfm	n	1	1
173	J017	355	9-Nov	mc	1	1	3	2	nfm	f
174	J017	355	9-Nov	mc	1	1	3	3	nfm	m	1	1
175	J105	305	9-Nov	swap	1	1	3	1	nmf	n	1	0
176	J105	305	9-Nov	swap	1	1	3	2	nmf	m	1	0
177	J105	305	9-Nov	swap	1	1	3	3	nmf	f	0
178	J024	229	9-Nov	mc	1	1	3	1	fmn	f
179	J024	229	9-Nov	mc	1	1	3	2	fmn	m
180	J024	229	9-Nov	mc	1	1	3	3	fmn	n	1	0
181	J016	255	9-Nov	mc	1	1	3	1	mnf	m	1	1
182	J016	255	9-Nov	mc	1	1	3	2	mnf	n	1	0
183	J016	255	9-Nov	mc	1	1	3	3	mnf	f	1	1
184	J121	179	9-Nov	swap	1	1	3	1	mfn	m	1	1
185	J121	179	9-Nov	swap	1	1	3	2	mfn	f
186	J121	179	9-Nov	swap	1	1	3	3	mfn	n	1	1
187	C009	323	9-Nov	control	1	1	3	1	fnm	f	1	1
188	C009	323	9-Nov	control	1	1	3	2	fnm	n	0
189	C009	323	9-Nov	control	1	1	3	3	fnm	m	0
190	C004	319	9-Nov	control	1	1	3	1	nfm	n	0
191	C004	319	9-Nov	control	1	1	3	2	nfm	f
192	C004	319	9-Nov	control	1	1	3	3	nfm	m
193	C014	231	9-Nov	control	1	1	3	1	nmf	n	0
194	C014	231	9-Nov	control	1	1	3	2	nmf	m	0
195	C014	231	9-Nov	control	1	1	3	3	nmf	f
196	J104	255	9-Nov	swap	1	1	3	1	fmn	f
197	J104	255	9-Nov	swap	1	1	3	2	fmn	m	0
198	J104	255	9-Nov	swap	1	1	3	3	fmn	n	1	1
199	C007	315	9-Nov	control	1	1	3	1	mnf	m	0
200	C007	315	9-Nov	control	1	1	3	2	mnf	n	1	0
201	C007	315	9-Nov	control	1	1	3	3	mnf	f	0
202	C001	286	9-Nov	control	1	1	3	1	mfn	m	1	0
203	C001	286	9-Nov	control	1	1	3	2	mfn	f	1	0
204	C001	286	9-Nov	control	1	1	3	3	mfn	n	1	0
205	J003	268	9-Nov	mc	1	1	3	1	fnm	f
206	J003	268	9-Nov	mc	1	1	3	2	fnm	n	0
207	J003	268	9-Nov	mc	1	1	3	3	fnm	m	0
208	J115	297	12-Dec	swap	2	1	1	1	nmf	n	0		7	18	2.171
209	J115	297	12-Dec	swap	2	1	1	2	nmf	m	0
210	J115	279	12-Dec	swap	2	1	1	3	nmf	f	0
211	C010	235	12-Dec	control	1	2	1	1	fmn	f	1	1	38	17	1.578
212	C010	235	12-Dec	control	1	2	1	2	fmn	m	1	0
213	C010	235	12-Dec	control	1	2	1	3	fmn	n	1	0
214	J129	236	12-Dec	swap	1	2	1	1	mnf	m	1	0	49	2	2.144
215	J129	236	12-Dec	swap	1	2	1	2	mnf	n	1	1
216	J129	236	12-Dec	swap	1	2	1	3	mnf	f	1	1
217	C046	392	12-Dec	control	2	1	1	1	mfn	m	0		12	22	3.849
218	C046	392	12-Dec	control	2	1	1	2	mfn	f	0
219	C046	392	12-Dec	control	2	1	1	3	mfn	n	0
220	J106	337	12-Dec	swap	2	1	1	1	fnm	f	0		10	18	2.402
221	J106	337	12-Dec	swap	2	1	1	2	fnm	n	0
222	J106	337	12-Dec	swap	2	1	1	3	fnm	m	0
223	C009	372	12-Dec	control	1	2	1	1	nfm	n	1	1	32	28	6.107
224	C009	372	12-Dec	control	1	2	1	2	nfm	f	0
225	C009	327	12-Dec	control	1	2	1	3	nfm	m	1	1
226	C040	575	12-Dec	control	2	1	1	1	nmf	n	1	1	0	67	5.516
227	C040	575	12-Dec	control	2	1	1	2	nmf	m	0
228	C040	575	12-Dec	control	2	1	1	3	nmf	f	0
229	J147	292	12-Dec	swap	2	1	1	1	fmn	f
230	J147	292	12-Dec	swap	2	1	1	2	fmn	m
231	J147	292	12-Dec	swap	2	1	1	3	fmn	n	1	1	0	1	1.15
232	C041	466	12-Dec	control	2	1	1	1	mnf	m	1	0	58	5	3.642	PHOT
233	C041	466	12-Dec	control	2	1	1	2	mnf	n	1	0
234	C041	466	12-Dec	control	2	1	1	3	mnf	f	1	0
235	C042	388	12-Dec	control	2	1	1	1	mfn	m	0		6	16	3.433
236	C042	388	12-Dec	control	2	1	1	2	mfn	f	0
237	C042	388	12-Dec	control	2	1	1	3	mfn	n	0
238	J029	442	12-Dec	mc	2	1	1	1	fnm	f	0		38	6	4.109
239	J029	442	12-Dec	mc	2	1	1	2	fnm	n	1	1
240	J029	442	12-Dec	mc	2	1	1	3	fnm	m	0
241	J114	383	12-Dec	swap	2	1	1	1	nfm	n	1	1	1	28	2.625
242	J114	383	12-Dec	swap	2	1	1	2	nfm	f	1	1
243	J114	383	12-Dec	swap	2	1	1	3	nfm	m	0
244	J023	410	12-Dec	mc	2	1	1	1	nmf	n	1	0	11	18	2.74
245	J023	410	12-Dec	mc	2	1	1	2	nmf	m	1	1
246	J023	410	12-Dec	mc	2	1	1	3	nmf	f	0
247	J041	540	12-Dec	mc	2	1	1	1	fmn	f	0		1	40	4.456
248	J041	540	12-Dec	mc	2	1	1	2	fmn	m	1	1
249	J041	540	12-Dec	mc	2	1	1	3	fmn	n	0
250	J150	588	12-Dec	swap	2	1	1	1	mnf	m	1	1	34	5	3.689
251	J150	588	12-Dec	swap	2	1	1	2	mnf	n	1	0
252	J150	588	12-Dec	swap	2	1	1	3	mnf	f	1	1
253	J111	535	12-Dec	swap	2	1	1	1	mfn	m	1	1	43	11	5.524
254	J111	535	12-Dec	swap	2	1	1	2	mfn	f	1	1
255	J111	535	12-Dec	swap	2	1	1	3	mfn	n	0
256	J028	501	12-Dec	mc	2	1	1	1	fnm	f	1	1	14	10	3.1
257	J028	501	12-Dec	mc	2	1	1	2	fnm	n	1	0
258	J028	501	12-Dec	mc	2	1	1	3	fnm	m	1	0
259	J014	211	12-Dec	mc	1	1	1	1	nfm	n	1	1	37	5	1.427
260	J014	211	12-Dec	mc	1	1	1	2	nfm	f	1	1
261	J014	211	12-Dec	mc	1	1	1	3	nfm	m	1	1
262	J105	405	12-Dec	swap	1	2	1	1	nmf	n	0		33	15	3.752
263	J105	405	12-Dec	swap	1	2	1	2	nmf	m	0
264	J105	405	12-Dec	swap	1	2	1	3	nmf	f	0
265	J026	275	12-Dec	mc	1	2	1	1	fmn	f	1	0	35	4	2.384
266	J026	275	12-Dec	mc	1	2	1	2	fmn	m	1	0
267	J026	275	12-Dec	mc	1	2	1	3	fmn	n	1	0
268	J040	406	12-Dec	mc	1	2	1	1	mnf	m	1	1	15	13	3.58
269	J040	406	12-Dec	mc	1	2	1	2	mnf	n	1	1
270	J040	406	12-Dec	mc	1	2	1	3	mnf	f	1	0
271	C002	366	12-Dec	control	1	2	1	1	mfn	m	0		5	4	2.012
272	C002	366	12-Dec	control	1	2	1	2	mfn	f	0
273	C002	366	12-Dec	control	1	2	1	3	mfn	n	0
274	C011	493	12-Dec	control	1	2	1	1	fnm	f	1	0	11	17	2.385
275	C011	493	12-Dec	control	1	2	1	2	fnm	n	1	0
276	C011	493	12-Dec	control	1	2	1	3	fnm	m	1	0
277	C005	475	12-Dec	control	1	2	1	1	nmf	n	1	1	1	34	2.323	ww from w1
278	C005	475	12-Dec	control	1	2	1	2	nmf	m	0
279	C005	475	12-Dec	control	1	2	1	3	nmf	f	0
280	J121	276	12-Dec	swap	1	2	1	1	fmn	f	1	0	37	9	1.94
281	J121	276	12-Dec	swap	1	2	1	2	fmn	m	1	0
282	J121	276	12-Dec	swap	1	2	1	3	fmn	n	1	0
283	C007	294	12-Dec	control	1	2	1	1	mnf	m	1	0	42	5	5.41
284	C007	294	12-Dec	control	1	2	1	2	mnf	n	1	0
285	C007	294	12-Dec	control	1	2	1	3	mnf	f	1	0
286	C013	416	12-Dec	control	1	2	1	1	mfn	m	1	1	1	2	1.481
287	C013	416	12-Dec	control	1	2	1	2	mfn	f	1	1
288	C013	416	12-Dec	control	1	2	1	3	mfn	n	1	0
289	C050	406	12-Dec	control	2	1	1	1	fnm	f	0		29	12	3.937
290	C050	406	12-Dec	control	2	1	1	2	fnm	n	1	1
291	C050	406	12-Dec	control	2	1	1	3	fnm	m	1	0
292	J127	394	12-Dec	swap	2	1	1	1	nfm	n	0		7	8	2.416
293	J127	394	12-Dec	swap	2	1	1	2	nfm	f	0
294	J127	394	12-Dec	swap	2	1	1	3	nfm	m	0
295	J011	352	12-Dec	mc	2	1	1	1	nmf	n	1	1	12	37	4.716
296	J011	352	12-Dec	mc	2	1	1	2	nmf	m	1	0
297	J011	352	12-Dec	mc	2	1	1	3	nmf	f	1	0
298	J140	358	12-Dec	swap	2	1	1	1	fmn	f	1	0	17	40	4.616
299	J140	358	12-Dec	swap	2	1	1	2	fmn	m	1	0
300	J140	358	12-Dec	swap	2	1	1	3	fmn	n	1	0
301	J017	409	12-Dec	mc	1	2	1	1	mnf	m	1	0	26	15	2.47
302	J017	409	12-Dec	mc	1	2	1	2	mnf	n	1	0
303	J017	409	12-Dec	mc	1	2	1	3	mnf	f	1	0
304	C004	407	12-Dec	control	1	2	1	1	mfn	m	1	0	14	31	5.653
305	C004	407	12-Dec	control	1	2	1	2	mfn	f	1	0
306	C004	407	12-Dec	control	1	2	1	3	mfn	n	1	0
307	C008	351	12-Dec	control	1	2	1	1	fnm	f	1	0	45	3	2.452
308	C008	351	12-Dec	control	1	2	1	2	fnm	n	1	0
309	C008	351	12-Dec	control	1	2	1	3	fnm	m	0
310	J105b	406	12-Dec	mc	1	2	1	1	nfm	n	1	0	24	11	3.095	UNSURE
311	J105b	406	12-Dec	mc	1	2	1	2	nfm	f	0
312	J105b	406	12-Dec	mc	1	2	1	3	nfm	m	0
313	C047	463	12-Dec	control	2	1	1	1	nmf	n	1	1	4	36	4.562
314	C047	463	12-Dec	control	2	1	1	2	nmf	m	1	1
315	C047	463	12-Dec	control	2	1	1	3	nmf	f	1	1
316	J002	409	12-Dec	mc	2	1	1	1	fmn	f	1	1	30	18	3.606
317	J002	409	12-Dec	mc	2	1	1	2	fmn	m	1	1
318	J002	409	12-Dec	mc	2	1	1	3	fmn	n	1	1
319	C049	399	12-Dec	control	2	1	1	1	mnf	m
320	C049	399	12-Dec	control	2	1	1	2	mnf	n	1	1		0	0.93
321	C049	399	12-Dec	control	2	1	1	3	mnf	f
322	C048	364	12-Dec	control	2	1	1	1	mfn	m	1	1	13	21	2.948
323	C048	364	12-Dec	control	2	1	1	2	mfn	f	0
324	C048	364	12-Dec	control	2	1	1	3	mfn	n	1	0
325	J003	395	12-Dec	mc	1	2	1	1	fnm	f	1	1	33	12	2.711
326	J003	395	12-Dec	mc	1	2	1	2	fnm	n	1	0
327	J003	395	12-Dec	mc	1	2	1	3	fnm	m	1	1
328	J005	348	12-Dec	mc	1	2	1	1	nfm	n	1	0	24	13	2.625
329	J005	348	12-Dec	mc	1	2	1	2	nfm	f	1	0
330	J005	348	12-Dec	mc	1	2	1	3	nfm	m	1	0
331	C014	353	12-Dec	control	1	2	1	1	nmf	n	0		2	27	3.206
332	C014	353	12-Dec	control	1	2	1	2	nmf	m	0
333	C014	353	12-Dec	control	1	2	1	3	nmf	f	0
334	J016	392	12-Dec	mc	1	2	1	1	fmn	f	1	0	17	4	2.372
335	J016	392	12-Dec	mc	1	2	1	2	fmn	m	1	1
336	J016	392	12-Dec	mc	1	2	1	3	fmn	n	1	0
337	C001	455	12-Dec	control	1	2	1	1	mnf	m	1	0	44	5	4.112
338	C001	455	12-Dec	control	1	2	1	2	mnf	n	1	0
339	C001	455	12-Dec	control	1	2	1	3	mnf	f	1	0
340	J117	234	12-Dec	swap	1	2	1	1	mfn	m	1	0	56	4	1.078
341	J117	234	12-Dec	swap	1	2	1	2	mfn	f	1	0
342	J117	234	12-Dec	swap	1	2	1	3	mfn	n	1	0
343	C003	473	12-Dec	control	1	2	1	1	fnm	f	1	0	40	7	3.488
344	C003	473	12-Dec	control	1	2	1	2	fnm	n	1	0
345	C003	473	12-Dec	control	1	2	1	3	fnm	m	1	0
346	J024	317	12-Dec	mc	1	2	1	1	nfm	n	1	1	39	4	1.35
347	J024	317	12-Dec	mc	1	2	1	2	nfm	f	0
348	J024	317	12-Dec	mc	1	2	1	3	nfm	m	1	1
349	C043	587	12-Dec	control	2	1	1	1	nmf	n	1	0	0	51	4.468
350	C043	587	12-Dec	control	2	1	1	2	nmf	m	1	1
351	C043	587	12-Dec	control	2	1	1	3	nmf	f	1	0
352	J006	524	12-Dec	mc	2	1	1	1	fmn	f	1	0	20	20	4.212
353	J006	524	12-Dec	mc	2	1	1	2	fmn	m	1	0
354	J006	524	12-Dec	mc	2	1	1	3	fmn	n	1	0
355	J130	377	12-Dec	swap	2	1	1	1	mnf	m	1	0	0	7	2.017
356	J130	377	12-Dec	swap	2	1	1	2	mnf	n	1	1
357	J130	377	12-Dec	swap	2	1	1	3	mnf	f	0
358	C044	547	12-Dec	control	2	1	1	1	mfn	m	1	1	1	53	5.77
359	C044	547	12-Dec	control	2	1	1	2	mfn	f	1	1
360	C044	547	12-Dec	control	2	1	1	3	mfn	n	1	1
361	C045	471	12-Dec	control	2	1	1	1	fnm	f	1	0	37	17	3.474
362	C045	471	12-Dec	control	2	1	1	2	fnm	n	1	1
363	C045	471	12-Dec	control	2	1	1	3	fnm	m	1	1
364	J007	412	12-Dec	mc	2	1	1	1	nfm	n	1	0	45	2	2.716
365	J007	412	12-Dec	mc	2	1	1	2	nfm	f	1	0
366	J007	412	12-Dec	mc	2	1	1	3	nfm	m	1	0
367	J100	342	12-Dec	swap	2	1	1	1	fmn	f	0		27	23	2.705
368	J100	342	12-Dec	swap	2	1	1	2	fmn	m	0
369	J100	342	12-Dec	swap	2	1	1	3	fmn	n	1	1
370	J110	349	12-Dec	swap	2	1	1	1	mnf	m	1	0	9	31	3.98
371	J110	349	12-Dec	swap	2	1	1	2	mnf	n	1	0
372	J110	349	12-Dec	swap	2	1	1	3	mnf	f	1	0
373	J107	244	12-Dec	swap	2	1	1	1	fnm	f	1	1	35	9	1.751
374	J107	244	12-Dec	swap	2	1	1	2	fnm	n	0
375	J107	244	12-Dec	swap	2	1	1	3	fnm	m	0
376	J101	363	12-Dec	swap	2	1	1	1	nfm	n	0		9	11	3.66
377	J101	363	12-Dec	swap	2	1	1	2	nfm	f	0
378	J101	363	12-Dec	swap	2	1	1	3	nfm	m	0
379	C008	351	13-Dec	control	1	2	2	1	nmf	n	1	1
380	C008	351	13-Dec	control	1	2	2	2	nmf	m	1	1
381	C008	351	13-Dec	control	1	2	2	3	nmf	f	0
382	C004	407	13-Dec	control	1	2	2	1	fmn	f	1	1
383	C004	407	13-Dec	control	1	2	2	2	fmn	m	1	1
384	C004	407	13-Dec	control	1	2	2	3	fmn	n	1	0
385	J105b	406	13-Dec	mc	1	2	2	1	mnf	m	1	1
386	J105b	406	13-Dec	mc	1	2	2	2	mnf	n	0
387	J105b	406	13-Dec	mc	1	2	2	3	mnf	f	0
388	J024	317	13-Dec	mc	1	2	2	1	mfn	m	0
389	J024	317	13-Dec	mc	1	2	2	2	mfn	f	0
390	J024	317	13-Dec	mc	1	2	2	3	mfn	n	1
391	C005	475	13-Dec	control	1	2	2	1	fnm	f	0
392	C005	475	13-Dec	control	1	2	2	2	fnm	n	1	0
393	C005	475	13-Dec	control	1	2	2	3	fnm	m	1	0
394	C007	294	13-Dec	control	1	2	2	1	nfm	n	1	0
395	C007	294	13-Dec	control	1	2	2	2	nfm	f	1	0
396	C007	294	13-Dec	control	1	2	2	3	nfm	m	1	0
397	J011	352	13-Dec	mc	2	1	2	1	nmf	n	1	1
398	J011	352	13-Dec	mc	2	1	2	2	nmf	m	1	0
399	J011	352	13-Dec	mc	2	1	2	3	nmf	f	1	1
400	J017	409	13-Dec	mc	1	2	2	1	fmn	f	1	1
401	J017	409	13-Dec	mc	1	2	2	2	fmn	m	1	0
402	J017	409	13-Dec	mc	1	2	2	3	fmn	n	1	0
403	J005	348	13-Dec	mc	1	2	2	1	mnf	m	1	0
404	J005	348	13-Dec	mc	1	2	2	2	mnf	n	1	0
405	J005	348	13-Dec	mc	1	2	2	3	mnf	f	1	0
406	J127	394	13-Dec	swap	2	1	2	1	mfn	m	0
407	J127	394	13-Dec	swap	2	1	2	2	mfn	f	1	1
408	J127	394	13-Dec	swap	2	1	2	3	mfn	n	1	0
409	C013	416	13-Dec	control	1	2	2	1	fnm	f	1	1
410	C013	416	13-Dec	control	1	2	2	2	fnm	n	1	1
411	C013	416	13-Dec	control	1	2	2	3	fnm	m	0
412	J140	358	13-Dec	swap	2	1	2	1	nfm	n	1	0
413	J140	358	13-Dec	swap	2	1	2	2	nfm	f	1	0
414	J140	358	13-Dec	swap	2	1	2	3	nfm	m	1	0
415	C050	406	13-Dec	control	2	1	2	1	nmf	n	0
416	C050	406	13-Dec	control	2	1	2	2	nmf	m	1	1
417	C050	406	13-Dec	control	2	1	2	3	nmf	f	0
418	J121	276	13-Dec	swap	1	2	2	1	fmn	f	1	0
419	J121	276	13-Dec	swap	1	2	2	2	fmn	m	1	0
420	J121	276	13-Dec	swap	1	2	2	3	fmn	n	1	0
421	C049	399	13-Dec	control	2	1	2	1	mnf	m	1	1
422	C049	399	13-Dec	control	2	1	2	2	mnf	n	1	0
423	C049	399	13-Dec	control	2	1	2	3	mnf	f
424	J003	395	13-Dec	mc	1	2	2	1	mfn	m	1	0
425	J003	395	13-Dec	mc	1	2	2	2	mfn	f	1	0
426	J003	395	13-Dec	mc	1	2	2	3	mfn	n	1	0
427	C048	364	13-Dec	control	2	1	2	1	fnm	f	0
428	C048	364	13-Dec	control	2	1	2	2	fnm	n	1	0
429	C048	364	13-Dec	control	2	1	2	3	fnm	m	1	0
430	C047	463	13-Dec	control	2	1	2	1	nfm	n	1	0
431	C047	463	13-Dec	control	2	1	2	2	nfm	f	1	0
432	C047	463	13-Dec	control	2	1	2	3	nfm	m	1	0
433	J117	234	13-Dec	swap	1	2	2	1	nmf	n	1	0
434	J117	234	13-Dec	swap	1	2	2	2	nmf	m	1	1
435	J117	234	13-Dec	swap	1	2	2	3	nmf	f	1	1
436	C001	455	13-Dec	control	1	2	2	1	fmn	f	1	0
437	C001	455	13-Dec	control	1	2	2	2	fmn	m	1	0
438	C001	455	13-Dec	control	1	2	2	3	fmn	n	1	0
439	C003	473	13-Dec	control	1	2	2	1	mfn	m	1	0
440	C003	473	13-Dec	control	1	2	2	2	mfn	f	1	0
441	C003	473	13-Dec	control	1	2	2	3	mfn	n	1	0
442	C045	471	13-Dec	control	2	1	2	1	fnm	f	1	0
443	C045	471	13-Dec	control	2	1	2	2	fnm	n	1	0
444	C045	471	13-Dec	control	2	1	2	3	fnm	m	1	0
445	J002	409	13-Dec	mc	2	1	2	1	nfm	n	0
446	J002	409	13-Dec	mc	2	1	2	2	nfm	f	1	1
447	J002	409	13-Dec	mc	2	1	2	3	nfm	m	0
448	C014	353	13-Dec	control	1	2	2	1	nmf	n	0
449	C014	353	13-Dec	control	1	2	2	2	nmf	m	0
450	C014	353	13-Dec	control	1	2	2	3	nmf	f	0
451	J016	392	13-Dec	mc	1	2	2	1	fmn	f	1	1
452	J016	392	13-Dec	mc	1	2	2	2	fmn	m	1	0
453	J016	392	13-Dec	mc	1	2	2	3	fmn	n	1	0
454	J007	412	13-Dec	mc	2	1	2	1	mnf	m	1	1
455	J007	412	13-Dec	mc	2	1	2	2	mnf	n	1	0
456	J007	412	13-Dec	mc	2	1	2	3	mnf	f	1	0
457	C043	587	13-Dec	control	2	1	2	1	mfn	m	1	1
458	C043	587	13-Dec	control	2	1	2	2	mfn	f	0
459	C043	587	13-Dec	control	2	1	2	3	mfn	n	0
460	J130	377	13-Dec	swap	2	1	2	1	fnm	f	0
461	J130	377	13-Dec	swap	2	1	2	2	fnm	n	0
462	J130	377	13-Dec	swap	2	1	2	3	fnm	m	0
463	C044	547	13-Dec	control	2	1	2	1	nfm	n	1	1
464	C044	547	13-Dec	control	2	1	2	2	nfm	f	0
465	C044	547	13-Dec	control	2	1	2	3	nfm	m	1	0
466	J006	524	13-Dec	mc	2	1	2	1	nmf	n	1
467	J006	524	13-Dec	mc	2	1	2	2	nmf	m	1	0
468	J006	524	13-Dec	mc	2	1	2	3	nmf	f	1
469	J029	442	13-Dec	mc	2	1	2	1	fmn	f	0
470	J029	442	13-Dec	mc	2	1	2	2	fmn	m	1	1
471	J029	442	13-Dec	mc	2	1	2	3	fmn	n	1	1
472	J107	244	13-Dec	swap	2	1	2	1	mfn	m	1	1
473	J107	244	13-Dec	swap	2	1	2	2	mfn	f	1	0
474	J107	244	13-Dec	swap	2	1	2	3	mfn	n	1	1
475	C042	388	13-Dec	control	2	1	2	1	fnm	f	0
476	C042	388	13-Dec	control	2	1	2	2	fnm	n	0
477	C042	388	13-Dec	control	2	1	2	3	fnm	m	0
478	C046	392	13-Dec	control	2	1	2	1	nfm	n	1	1
479	C046	392	13-Dec	control	2	1	2	2	nfm	f	0
480	C046	392	13-Dec	control	2	1	2	3	nfm	m	0
481	J115	297	13-Dec	swap	2	1	2	1	nmf	n	1	1
482	J115	297	13-Dec	swap	2	1	2	2	nmf	m	0
483	J115	297	13-Dec	swap	2	1	2	3	nmf	f	1	1
484	J129	236	13-Dec	swap	1	2	2	1	fmn	f	1	1
485	J129	236	13-Dec	swap	1	2	2	2	fmn	m	1	0
486	J129	236	13-Dec	swap	1	2	2	3	fmn	n	1	0
487	J106	337	13-Dec	swap	2	1	2	1	mnf	m	0
488	J106	337	13-Dec	swap	2	1	2	2	mnf	n	0
489	J106	337	13-Dec	swap	2	1	2	3	mnf	f	0
490	C040	575	13-Dec	control	2	1	2	1	mfn	m	0
491	C040	575	13-Dec	control	2	1	2	2	mfn	f	0
492	C040	575	13-Dec	control	2	1	2	3	mfn	n	0
493	J026	275	13-Dec	mc	1	2	2	1	fnm	f	1	1
494	J026	275	13-Dec	mc	1	2	2	2	fnm	n	1	0
495	J026	275	13-Dec	mc	1	2	2	3	fnm	m	1	1
496	J105	405	13-Dec	swap	1	2	2	1	nfm	n	1	0
497	J105	405	13-Dec	swap	1	2	2	2	nfm	f	1	1
498	J105	405	13-Dec	swap	1	2	2	3	nfm	m	1	0
499	J147	292	13-Dec	swap	2	1	2	1	nmf	n	1	0
500	J147	292	13-Dec	swap	2	1	2	2	nmf	m
501	J147	292	13-Dec	swap	2	1	2	3	nmf	f
502	J110	349	13-Dec	swap	2	1	2	1	fmn	f	1	1
503	J110	349	13-Dec	swap	2	1	2	2	fmn	m	1	0
504	J110	349	13-Dec	swap	2	1	2	3	fmn	n	1	0
505	C041	466	13-Dec	control	2	1	2	1	mnf	m	1	0
506	C041	466	13-Dec	control	2	1	2	2	mnf	n	1	0
507	C041	466	13-Dec	control	2	1	2	3	mnf	f	1	0
508	C010	235	13-Dec	control	1	2	2	1	mfn	m	1	1
509	C010	235	13-Dec	control	1	2	2	2	mfn	f	1	1
510	C010	235	13-Dec	control	1	2	2	3	mfn	n	1	0
511	C002	366	13-Dec	control	1	2	2	1	fnm	f	0
512	C002	366	13-Dec	control	1	2	2	2	fnm	n	0
513	C002	366	13-Dec	control	1	2	2	3	fnm	m	0
514	C011	493	13-Dec	control	1	2	2	1	nfm	n	1	0
515	C011	493	13-Dec	control	1	2	2	2	nfm	f	1	0
516	C011	493	13-Dec	control	1	2	2	3	nfm	m	1	0
517	J100	342	13-Dec	swap	2	1	2	1	nmf	n	1	1
518	J100	342	13-Dec	swap	2	1	2	2	nmf	m	0
519	J100	342	13-Dec	swap	2	1	2	3	nmf	f	0
520	J150	588	13-Dec	swap	2	1	2	1	fmn	f	1	0
521	J150	588	13-Dec	swap	2	1	2	2	fmn	m	1	0
522	J150	588	13-Dec	swap	2	1	2	3	fmn	n	1	0
523	J028	501	13-Dec	mc	2	1	2	1	mnf	m	1	1
524	J028	501	13-Dec	mc	2	1	2	2	mnf	n	1	0
525	J028	501	13-Dec	mc	2	1	2	3	mnf	f	1	0
526	C009	372	13-Dec	control	1	2	2	1	mfn	m	1	1
527	C009	372	13-Dec	control	1	2	2	2	mfn	f	1	1
528	C009	372	13-Dec	control	1	2	2	3	mfn	n	1	1
529	J040	406	13-Dec	mc	1	2	2	1	fnm	f	1	0
530	J040	406	13-Dec	mc	1	2	2	2	fnm	n	1	0
531	J040	406	13-Dec	mc	1	2	2	3	fnm	m	1	0
532	J111	535	13-Dec	swap	2	1	2	1	nfm	n	1	1
533	J111	535	13-Dec	swap	2	1	2	2	nfm	f	0
534	J111	535	13-Dec	swap	2	1	2	3	nfm	m	0
535	J101	363	13-Dec	swap	2	1	2	1	nmf	n	1	0
536	J101	363	13-Dec	swap	2	1	2	2	nmf	m	0
537	J101	363	13-Dec	swap	2	1	2	3	nmf	f	0
538	J114	383	13-Dec	swap	2	1	2	1	fmn	f	0
539	J114	383	13-Dec	swap	2	1	2	2	fmn	m	1	0
540	J114	383	13-Dec	swap	2	1	2	3	fmn	n	1	0
541	J014	211	13-Dec	mc	1	2	2	1	mnf	m	1	1
542	J014	211	13-Dec	mc	1	2	2	2	mnf	n	1	0
543	J014	211	13-Dec	mc	1	2	2	3	mnf	f	1	0
544	J023	410	13-Dec	mc	2	1	2	1	mfn	m	1	1
545	J023	410	13-Dec	mc	2	1	2	2	mfn	f	0
546	J023	410	13-Dec	mc	2	1	2	3	mfn	n	1	0
547	J041	540	13-Dec	mc	2	1	2	1	fnm	f	0
548	J041	540	13-Dec	mc	2	1	2	2	fnm	n	0
549	J041	540	13-Dec	mc	2	1	2	3	fnm	m	0
550	C043	587	14-Dec	control	2	1	3	1	nmf	n	1	0
551	C043	587	14-Dec	control	2	1	3	2	nmf	m	0
552	C043	587	14-Dec	control	2	1	3	3	nmf	f	1	0
553	C044	547	14-Dec	control	2	1	3	1	fmn	f	1	1
554	C044	547	14-Dec	control	2	1	3	2	fmn	m	1	1
555	C044	547	14-Dec	control	2	1	3	3	fmn	n	1	0
556	C004	407	14-Dec	control	1	2	3	1	mnf	m	0
557	C004	407	14-Dec	control	1	2	3	2	mnf	n	0
558	C004	407	14-Dec	control	1	2	3	3	mnf	f	0
559	C005	475	14-Dec	control	1	2	3	1	mfn	m	1	1
560	C005	475	14-Dec	control	1	2	3	2	mfn	f	0
561	C005	475	14-Dec	control	1	2	3	3	mfn	n	1	1
562	J130	377	14-Dec	swap	2	1	3	1	fnm	f	0
563	J130	377	14-Dec	swap	2	1	3	2	fnm	n	0
564	J130	377	14-Dec	swap	2	1	3	3	fnm	m	0
565	J002	409	14-Dec	mc	2	1	3	1	nfm	n	1	0
566	J002	409	14-Dec	mc	2	1	3	2	nfm	f	1	1
567	J002	409	14-Dec	mc	2	1	3	3	nfm	m	1	0
568	C014	353	14-Dec	control	1	2	3	1	fmn	f	0
569	C014	353	14-Dec	control	1	2	3	2	fmn	m	0
570	C014	353	14-Dec	control	1	2	3	3	fmn	n	0
571	J007	412	14-Dec	mc	2	1	3	1	mnf	m	1	0
572	J007	412	14-Dec	mc	2	1	3	2	mnf	n	1	0
573	J007	412	14-Dec	mc	2	1	3	3	mnf	f	1	0
574	J016	392	14-Dec	mc	1	2	3	1	mfn	m	1	0
575	J016	392	14-Dec	mc	1	2	3	2	mfn	f	1	0
576	J016	392	14-Dec	mc	1	2	3	3	mfn	n	1	0
577	C045	471	14-Dec	control	2	1	3	1	fnm	f	1	1
578	C045	471	14-Dec	control	2	1	3	2	fnm	n	1	1
579	C045	471	14-Dec	control	2	1	3	3	fnm	m	0
580	C003	473	14-Dec	control	1	2	3	1	nfm	n	1	0
581	C003	473	14-Dec	control	1	2	3	2	nfm	f	1	0
582	C003	473	14-Dec	control	1	2	3	3	nfm	m	1	0
583	J101	363	14-Dec	swap	2	1	3	1	nmf	n	1	0
584	J101	363	14-Dec	swap	2	1	3	2	nmf	m	0
585	J101	363	14-Dec	swap	2	1	3	3	nmf	f	0
586	J041	540	14-Dec	mc	2	1	3	1	fmn	f	0
587	J041	540	14-Dec	mc	2	1	3	2	fmn	m	0
588	J041	540	14-Dec	mc	2	1	3	3	fmn	n	0
589	J114	383	14-Dec	swap	2	1	3	1	mnf	m	0
590	J114	383	14-Dec	swap	2	1	3	2	mnf	n	1	1
591	J114	383	14-Dec	swap	2	1	3	3	mnf	f	1	1
592	J023	410	14-Dec	mc	2	1	3	1	mfn	m	1	1
593	J023	410	14-Dec	mc	2	1	3	2	mfn	f	1	0
594	J023	410	14-Dec	mc	2	1	3	3	mfn	n	1	1
595	J014	211	14-Dec	mc	1	2	3	1	fnm	f	1	1
596	J014	211	14-Dec	mc	1	2	3	2	fnm	n	1	1
597	J014	211	14-Dec	mc	1	2	3	3	fnm	m	1	1
598	J117	234	14-Dec	swap	1	2	3	1	nfm	n	1	1
599	J117	234	14-Dec	swap	1	2	3	2	nfm	f	0
600	J117	234	14-Dec	swap	1	2	3	3	nfm	m	0
601	C001	455	14-Dec	control	1	2	3	1	nmf	n	1	0
602	C001	455	14-Dec	control	1	2	3	2	nmf	m	0
603	C001	455	14-Dec	control	1	2	3	3	nmf	f	0
604	J029	442	14-Dec	mc	2	1	3	1	fmn	f	1	1
605	J029	442	14-Dec	mc	2	1	3	2	fmn	m	1	1
606	J029	442	14-Dec	mc	2	1	3	3	fmn	n	1	1
607	J006	524	14-Dec	mc	2	1	3	1	mnf	m	1	0
608	J006	524	14-Dec	mc	2	1	3	2	mnf	n	1	0
609	J006	524	14-Dec	mc	2	1	3	3	mnf	f	1	0
610	J100	342	14-Dec	swap	2	1	3	1	fnm	f	1	1
611	J100	342	14-Dec	swap	2	1	3	2	fnm	n	1	1
612	J100	342	14-Dec	swap	2	1	3	3	fnm	m	0
613	J150	588	14-Dec	swap	2	1	3	1	nfm	n	1	0
614	J150	588	14-Dec	swap	2	1	3	2	nfm	f	1	0
615	J150	588	14-Dec	swap	2	1	3	3	nfm	m	1	0
616	C042	388	14-Dec	control	2	1	3	1	nmf	n	1	1
617	C042	388	14-Dec	control	2	1	3	2	nmf	m	0
618	C042	388	14-Dec	control	2	1	3	3	nmf	f	0
619	J107	244	14-Dec	swap	2	1	3	1	fmn	f	1	1
620	J107	244	14-Dec	swap	2	1	3	2	fmn	m	0
621	J107	244	14-Dec	swap	2	1	3	3	fmn	n	0
622	C046	392	14-Dec	control	2	1	3	1	mnf	m	1	1
623	C046	392	14-Dec	control	2	1	3	2	mnf	n	1	1
624	C046	392	14-Dec	control	2	1	3	3	mnf	f	0
625	J115	297	14-Dec	swap	2	1	3	1	mfn	m	1	1
626	J115	297	14-Dec	swap	2	1	3	2	mfn	f	1	1
627	J115	297	14-Dec	swap	2	1	3	3	mfn	n	1	1
628	J106	337	14-Dec	swap	2	1	3	1	fnm	f	0
629	J106	337	14-Dec	swap	2	1	3	2	fnm	n	0
630	J106	337	14-Dec	swap	2	1	3	3	fnm	m	0
631	C002	366	14-Dec	control	1	2	3	1	nfm	n	0
632	C002	366	14-Dec	control	1	2	3	2	nfm	f	0
633	C002	366	14-Dec	control	1	2	3	3	nfm	m	0
634	J129	236	14-Dec	swap	1	2	3	1	nmf	n	1	1
635	J129	236	14-Dec	swap	1	2	3	2	nmf	m	1	1
636	J129	236	14-Dec	swap	1	2	3	3	nmf	f	1	0
637	J026	275	14-Dec	mc	1	2	3	1	fmn	f	1	1
638	J026	275	14-Dec	mc	1	2	3	2	fmn	m	1	1
639	J026	275	14-Dec	mc	1	2	3	3	fmn	n	1	0
640	C040	575	14-Dec	control	2	1	3	1	mnf	m	0
641	C040	575	14-Dec	control	2	1	3	2	mnf	n	1	0
642	C040	575	14-Dec	control	2	1	3	3	mnf	f	1	1
643	J105	405	14-Dec	swap	1	2	3	1	mfn	m	1	0
644	J105	405	14-Dec	swap	1	2	3	2	mfn	f	0
645	J105	405	14-Dec	swap	1	2	3	3	mfn	n	1	1
646	C011	493	14-Dec	control	1	2	3	1	fnm	f	1	0
647	C011	493	14-Dec	control	1	2	3	2	fnm	n	1	0
648	C011	493	14-Dec	control	1	2	3	3	fnm	m	1	0
649	J147	292	14-Dec	swap	2	1	3	1	nfm	n	1	1
650	J147	292	14-Dec	swap	2	1	3	2	nfm	f
651	J147	292	14-Dec	swap	2	1	3	3	nfm	m
652	C010	235	14-Dec	control	1	2	3	1	nmf	n	1	1
653	C010	235	14-Dec	control	1	2	3	2	nmf	m	1	1
654	C010	235	14-Dec	control	1	2	3	3	nmf	f	1	1
655	C041	466	14-Dec	control	2	1	3	1	fmn	f	1	1
656	C041	466	14-Dec	control	2	1	3	2	fmn	m	1	0
657	C041	466	14-Dec	control	2	1	3	3	fmn	n	1	0
658	J110	349	14-Dec	swap	2	1	3	1	mnf	m	1	1
659	J110	349	14-Dec	swap	2	1	3	2	mnf	n	1	0
660	J110	349	14-Dec	swap	2	1	3	3	mnf	f	1	1
661	J028	501	14-Dec	mc	2	1	3	1	mfn	m	1	1
662	J028	501	14-Dec	mc	2	1	3	2	mfn	f	1	0
663	J028	501	14-Dec	mc	2	1	3	3	mfn	n	1	0
664	J040	406	14-Dec	mc	1	2	3	1	fnm	f	1	1
665	J040	406	14-Dec	mc	1	2	3	2	fnm	n	1	1
666	J040	406	14-Dec	mc	1	2	3	3	fnm	m	1	1
667	J111	535	14-Dec	swap	2	1	3	1	nfm	n	1	1
668	J111	535	14-Dec	swap	2	1	3	2	nfm	f	1	0
669	J111	535	14-Dec	swap	2	1	3	3	nfm	m	1	1
670	C009	372	14-Dec	control	1	2	3	1	nmf	n	1	1
671	C009	372	14-Dec	control	1	2	3	2	nmf	m	0
672	C009	372	14-Dec	control	1	2	3	3	nmf	f	0
673	C008	351	14-Dec	control	1	2	3	1	fmn	f	1	1
674	C008	351	14-Dec	control	1	2	3	2	fmn	m	0
675	C008	351	14-Dec	control	1	2	3	3	fmn	n	1	0
676	J011	352	14-Dec	mc	2	1	3	1	mnf	m	1	1
677	J011	352	14-Dec	mc	2	1	3	2	mnf	n	1	1
678	J011	352	14-Dec	mc	2	1	3	3	mnf	f	0
679	J017	409	14-Dec	mc	1	2	3	1	mfn	m	1	1
680	J017	409	14-Dec	mc	1	2	3	2	mfn	f	1	0
681	J017	409	14-Dec	mc	1	2	3	3	mfn	n	1	0
682	J105b	406	14-Dec	mc	1	2	3	1	fnm	f	0
683	J105b	406	14-Dec	mc	1	2	3	2	fnm	n	1	0
684	J105b	406	14-Dec	mc	1	2	3	3	fnm	m	1	1
685	J127	394	14-Dec	swap	2	1	3	1	nfm	n	1	1
686	J127	394	14-Dec	swap	2	1	3	2	nfm	f	0
687	J127	394	14-Dec	swap	2	1	3	3	nfm	m	0
688	J024	317	14-Dec	mc	1	2	3	1	nmf	n	1	1
689	J024	317	14-Dec	mc	1	2	3	2	nmf	m	0
690	J024	317	14-Dec	mc	1	2	3	3	nmf	f	0
691	C007	294	14-Dec	control	1	2	3	1	fmn	f	1	0
692	C007	294	14-Dec	control	1	2	3	2	fmn	m	1	0
693	C007	294	14-Dec	control	1	2	3	3	fmn	n	1	0
694	C013	416	14-Dec	control	1	2	3	1	mnf	m	0
695	C013	416	14-Dec	control	1	2	3	2	mnf	n	1	1
696	C013	416	14-Dec	control	1	2	3	3	mnf	f	0
697	J121	276	14-Dec	swap	1	2	3	1	mfn	m	1	0
698	J121	276	14-Dec	swap	1	2	3	2	mfn	f	1	0
699	J121	276	14-Dec	swap	1	2	3	3	mfn	n	1	0
700	C050	406	14-Dec	control	2	1	3	1	fnm	f	1	1
701	C050	406	14-Dec	control	2	1	3	2	fnm	n	1	1
702	C050	406	14-Dec	control	2	1	3	3	fnm	m	0
703	C049	399	14-Dec	control	2	1	3	1	nfm	n	1	1
704	C049	399	14-Dec	control	2	1	3	2	nfm	f
705	C049	399	14-Dec	control	2	1	3	3	nfm	m	1	1
706	J005	348	14-Dec	mc	1	2	3	1	nmf	n	1	0
707	J005	348	14-Dec	mc	1	2	3	2	nmf	m	1	0
708	J005	348	14-Dec	mc	1	2	3	3	nmf	f	1	1
709	J140	358	14-Dec	swap	2	1	3	1	fmn	f	1	0
710	J140	358	14-Dec	swap	2	1	3	2	fmn	m	1	0
711	J140	358	14-Dec	swap	2	1	3	3	fmn	n	1	0
712	C048	364	14-Dec	control	2	1	3	1	mfn	m	1	1
713	C048	364	14-Dec	control	2	1	3	2	mfn	f	0
714	C048	364	14-Dec	control	2	1	3	3	mfn	n	1	1
715	J003	395	14-Dec	mc	1	2	3	1	fnm	f	1	1
716	J003	395	14-Dec	mc	1	2	3	2	fnm	n	1	0
717	J003	395	14-Dec	mc	1	2	3	3	fnm	m	1	0
718	C047	463	14-Dec	control	2	1	3	1	nfm	n	1	0
719	C047	463	14-Dec	control	2	1	3	2	nfm	f	1	0
720	C047	463	14-Dec	control	2	1	3	3	nfm	m	1	0
721	J100	359	16-Jan	swap	2	2	1	1	nmf	n	1	1	15	12	2.408
722	J100	359	16-Jan	swap	2	2	1	2	nmf	m	0
723	J100	359	16-Jan	swap	2	2	1	3	nmf	f	0
724	J130	377	16-Jan	swap	2	2	1	1	fmn	f	0		0	11	2.394
725	J130	377	16-Jan	swap	2	2	1	2	fmn	m	0
726	J130	377	16-Jan	swap	2	2	1	3	fmn	n	0
727	J028	690	16-Jan	mc	2	2	1	1	mnf	m	0		0	24	2.692
728	J028	690	16-Jan	mc	2	2	1	2	mnf	n	1	1
729	J028	690	16-Jan	mc	2	2	1	3	mnf	f	1	1
730	J147	363	16-Jan	swap	2	2	1	1	mfn	m	1	1	0	0	1.278
731	J147	363	16-Jan	swap	2	2	1	2	mfn	f	0
732	J147	363	16-Jan	swap	2	2	1	3	mfn	n	1	1
733	J005	422	16-Jan	mc	1	3	1	1	fnm	f	0		0	12	1.355
734	J005	422	16-Jan	mc	1	3	1	2	fnm	n	0
735	J005	422	16-Jan	mc	1	3	1	3	fnm	m	0
736	C008	464	16-Jan	control	1	3	1	1	nfm	n	0		24	13	2.687
737	C008	464	16-Jan	control	1	3	1	2	nfm	f	0
738	C008	464	16-Jan	control	1	3	1	3	nfm	m	0
739	J106	375	16-Jan	swap	2	2	1	1	nmf	n	0		0	17	2.136
740	J106	375	16-Jan	swap	2	2	1	2	nmf	m	0
741	J106	375	16-Jan	swap	2	2	1	3	nmf	f	0
742	J107	322	16-Jan	swap	2	2	1	1	fmn	f	0		0	29	3.693
743	J107	322	16-Jan	swap	2	2	1	2	fmn	m	1	1
744	J107	322	16-Jan	swap	2	2	1	3	fmn	n	0
745	C041	463	16-Jan	control	2	2	1	1	mnf	m	1	1	0	33	3.528
746	C041	463	16-Jan	control	2	2	1	2	mnf	n	1	1
747	C041	463	16-Jan	control	2	2	1	3	mnf	f	1	0
748	J023	547	16-Jan	mc	2	2	1	1	mfn	m	0		0	53	5.801
749	J023	547	16-Jan	mc	2	2	1	2	mfn	f	0
750	J023	547	16-Jan	mc	2	2	1	3	mfn	n	1	0
751	J127	221	16-Jan	swap	2	2	1	1	fnm	f
752	J127	221	16-Jan	swap	2	2	1	2	fnm	n	0		0	3	0.867	built opp
753	J127	221	16-Jan	swap	2	2	1	3	fnm	m
754	J110	630	16-Jan	swap	2	2	1	1	nfm	n	1	0	0	58	5.698	built opp
755	J110	630	16-Jan	swap	2	2	1	2	nfm	f	0
756	J110	630	16-Jan	swap	2	2	1	3	nfm	m	1	0
757	J101	429	16-Jan	swap	2	2	1	1	nmf	n	1	1	0	14	2.294
758	J101	429	16-Jan	swap	2	2	1	2	nmf	m	0
759	J101	429	16-Jan	swap	2	2	1	3	nmf	f	0
760	J015	485	16-Jan	mc	1	3	1	1	fmn	f	0		0	20	2.009
761	J015	485	16-Jan	mc	1	3	1	2	fmn	m	0
762	J015	485	16-Jan	mc	1	3	1	3	fmn	n	1	1
763	J121	304	16-Jan	swap	1	3	1	1	mnf	m	1	0	0	24	1.124
764	J121	304	16-Jan	swap	1	3	1	2	mnf	n	1	0
765	J121	304	16-Jan	swap	1	3	1	3	mnf	f	1	0
766	J129	483	16-Jan	swap	1	3	1	1	mfn	m	0		0	56	3.062
767	J129	483	16-Jan	swap	1	3	1	2	mfn	f	0
768	J129	483	16-Jan	swap	1	3	1	3	mfn	n	1	0
769	C009	550	16-Jan	control	1	3	1	1	fnm	f	1	1	15	20	6.031
770	C009	550	16-Jan	control	1	3	1	2	fnm	n	1	1
771	C009	550	16-Jan	control	1	3	1	3	fnm	m	0
772	C050	535	16-Jan	control	2	2	1	1	nfm	n	0		0	51	4.383
773	C050	535	16-Jan	control	2	2	1	2	nfm	f	0
774	C050	535	16-Jan	control	2	2	1	3	nfm	m	0
775	C003	598	16-Jan	control	1	3	1	1	nmf	n	1	1	11	16	4.931
776	C003	598	16-Jan	control	1	3	1	2	nmf	m	1	0
777	C003	598	16-Jan	control	1	3	1	3	nmf	f	1	0
778	J026	295	16-Jan	mc	1	3	1	1	fmn	f	0		0	6	0.563
779	J026	295	16-Jan	mc	1	3	1	2	fmn	m	0
780	J026	295	16-Jan	mc	1	3	1	3	fmn	n	0
781	J014	368	16-Jan	mc	1	3	1	1	mnf	m	1	0	15	27	3.657
782	J014	368	16-Jan	mc	1	3	1	2	mnf	n	1	0
783	J014	368	16-Jan	mc	1	3	1	3	mnf	f	1	0
784	J040	553	16-Jan	mc	1	3	1	1	mfn	m	0		5	8	7.61
785	J040	553	16-Jan	mc	1	3	1	2	mfn	f	0
786	J040	553	16-Jan	mc	1	3	1	3	mfn	n	1	1
787	C048	594	16-Jan	control	2	2	1	1	fnm	f	1	1	7	8	3.844
788	C048	594	16-Jan	control	2	2	1	2	fnm	n	1	0
789	C048	594	16-Jan	control	2	2	1	3	fnm	m	0
790	J111	503	16-Jan	swap	2	2	1	1	nfm	n	1	1	0	28	3.181
791	J111	503	16-Jan	swap	2	2	1	2	nfm	f	0
792	J111	503	16-Jan	swap	2	2	1	3	nfm	m	1	1
793	J105	442	16-Jan	swap	1	3	1	1	nmf	n	0		0	31	2.188
794	J105	442	16-Jan	swap	1	3	1	2	nmf	m	0
795	J105	442	16-Jan	swap	1	3	1	3	nmf	f	0
796	C005	545	16-Jan	control	1	3	1	1	fmn	f	0		0	43	2.999	built opp
797	C005	545	16-Jan	control	1	3	1	2	fmn	m	0
798	C005	545	16-Jan	control	1	3	1	3	fmn	n	0
799	C011	608	16-Jan	control	1	3	1	1	mnf	m	0		0	29	2.655
800	C011	608	16-Jan	control	1	3	1	2	mnf	n	0
801	C011	608	16-Jan	control	1	3	1	3	mnf	f	0
802	J117	423	16-Jan	swap	1	3	1	1	mfn	m	0		0	18	1.964
803	J117	423	16-Jan	swap	1	3	1	2	mfn	f
804	J117	423	16-Jan	swap	1	3	1	3	mfn	n	0
805	C014	418	16-Jan	control	1	3	1	1	fnm	f	0		0	49	4.437
806	C014	418	16-Jan	control	1	3	1	2	fnm	n	1	1
807	C014	418	16-Jan	control	1	3	1	3	fnm	m	0
808	C010	461	16-Jan	control	1	3	1	1	nfm	n	1	1	9	22	5.141
809	C010	461	16-Jan	control	1	3	1	2	nfm	f
810	C010	461	16-Jan	control	1	3	1	3	nfm	m	0
811	C049	517	16-Jan	control	2	2	1	1	nmf	n	1	1	6	24	2.589
812	C049	517	16-Jan	control	2	2	1	2	nmf	m	1	1
813	C049	517	16-Jan	control	2	2	1	3	nmf	f	0
814	J017	467	16-Jan	mc	1	3	1	1	fmn	f	0		0	55	3.365
815	J017	467	16-Jan	mc	1	3	1	2	fmn	m	1	1
816	J017	467	16-Jan	mc	1	3	1	3	fmn	n	0
817	J041	668	16-Jan	mc	2	2	1	1	mnf	m	0		0	52	6.461
818	J041	668	16-Jan	mc	2	2	1	2	mnf	n	0
819	J041	668	16-Jan	mc	2	2	1	3	mnf	f	0
820	J007	318	16-Jan	mc	2	2	1	1	mfn	m	0		0	2	0.51	built opp
821	J007	318	16-Jan	mc	2	2	1	2	mfn	f	0
822	J007	318	16-Jan	mc	2	2	1	3	mfn	n	0
823	J003	431	16-Jan	mc	1	3	1	1	fnm	f	0		0	17	2.076
824	J003	431	16-Jan	mc	1	3	1	2	fnm	n	1	1
825	J003	431	16-Jan	mc	1	3	1	3	fnm	m	0
826	C047	646	16-Jan	control	2	2	1	1	nfm	n	1	1	0	30	5.98
827	C047	646	16-Jan	control	2	2	1	2	nfm	f	1	1
828	C047	646	16-Jan	control	2	2	1	3	nfm	m	0
829	C043	612	16-Jan	control	2	2	1	1	nmf	n	0		0	43	4.221
830	C043	612	16-Jan	control	2	2	1	2	nmf	m	0
831	C043	612	16-Jan	control	2	2	1	3	nmf	f	0
832	J114	538	16-Jan	swap	2	2	1	1	fmn	f	0		1	28	3.963
833	J114	538	16-Jan	swap	2	2	1	2	fmn	m	1	0
834	J114	538	16-Jan	swap	2	2	1	3	fmn	n	1	1
835	J150	514	16-Jan	swap	2	2	1	1	mnf	m	1	0	0	27	3.471
836	J150	514	16-Jan	swap	2	2	1	2	mnf	n	1	0
837	J150	514	16-Jan	swap	2	2	1	3	mnf	f	1	0
838	C046	442	16-Jan	control	2	2	1	1	mfn	m	0		0	42	5.368
839	C046	442	16-Jan	control	2	2	1	2	mfn	f	0
840	C046	442	16-Jan	control	2	2	1	3	mfn	n	0
841	C013	454	16-Jan	control	1	3	1	1	fnm	f	0		0	18	1.905
842	C013	454	16-Jan	control	1	3	1	2	fnm	n	1	1
843	C013	454	16-Jan	control	1	3	1	3	fnm	m	0
844	C001	513	16-Jan	control	1	3	1	1	nfm	n	1	0	0	32	4.442
845	C001	513	16-Jan	control	1	3	1	2	nfm	f	1	0
846	C001	513	16-Jan	control	1	3	1	3	nfm	m	1	0
847	C042	480	16-Jan	control	2	2	1	1	nmf	n	1	1	0	47	5.167
848	C042	480	16-Jan	control	2	2	1	2	nmf	m	0
849	C042	480	16-Jan	control	2	2	1	3	nmf	f	0
850	J006	613	16-Jan	mc	2	2	1	1	fmn	f	0		1	44	2.736
851	J006	613	16-Jan	mc	2	2	1	2	fmn	m	0
852	J006	613	16-Jan	mc	2	2	1	3	fmn	n	1	1
853	J024	328	16-Jan	mc	1	3	1	1	mnf	m	0		0	8	0.92	built opp
854	J024	328	16-Jan	mc	1	3	1	2	mnf	n	0
855	J024	328	16-Jan	mc	1	3	1	3	mnf	f	0
856	C012	278	16-Jan	control	1	3	1	1	mfn	m	1	0	10	35	1.378
857	C012	278	16-Jan	control	1	3	1	2	mfn	f	1	0
858	C012	278	16-Jan	control	1	3	1	3	mfn	n	1	0
859	C007	526	16-Jan	control	1	3	1	1	fnm	f	1	0	0	74	3.189
860	C007	526	16-Jan	control	1	3	1	2	fnm	n	1	0
861	C007	526	16-Jan	control	1	3	1	3	fnm	m	1	0
862	J029	554	16-Jan	mc	2	2	1	1	nfm	n	0		0	23	2.981
863	J029	554	16-Jan	mc	2	2	1	2	nfm	f	0
864	J029	554	16-Jan	mc	2	2	1	3	nfm	m	0
865	J115	482	16-Jan	swap	2	2	1	1	nmf	n	1	1	4	6	2.236
866	J115	482	16-Jan	swap	2	2	1	2	nmf	m	0
867	J115	482	16-Jan	swap	2	2	1	3	nmf	f	0
868	C044	515	16-Jan	control	2	2	1	1	fmn	f	0		0	57	4.795
869	C044	515	16-Jan	control	2	2	1	2	fmn	m	1	1
870	C044	515	16-Jan	control	2	2	1	3	fmn	n	1	1
871	C004	479	16-Jan	control	1	3	1	1	mnf	m	1	1	9	42	4.25
872	C004	479	16-Jan	control	1	3	1	2	mnf	n	0
873	C004	479	16-Jan	control	1	3	1	3	mnf	f	1	1
874	J140	521	16-Jan	swap	2	2	1	1	mfn	m	1	0	0	49	4.086
875	J140	521	16-Jan	swap	2	2	1	2	mfn	f	1	0
876	J140	521	16-Jan	swap	2	2	1	3	mfn	n	1	0
877	J011	497	16-Jan	mc	2	2	1	1	fnm	f	0		0	38	4.136	built opp
878	J011	497	16-Jan	mc	2	2	1	2	fnm	n	0
879	J011	497	16-Jan	mc	2	2	1	3	fnm	m	0
880	J016	466	16-Jan	mc	1	3	1	1	nfm	n	1	1	1	32	4.744	built opp
881	J016	466	16-Jan	mc	1	3	1	2	nfm	f	0
882	J016	466	16-Jan	mc	1	3	1	3	nfm	m	0
883	C045	552	16-Jan	control	2	2	1	1	mnf	m	1	1	0	39	2.784
884	C045	552	16-Jan	control	2	2	1	2	mnf	n	1	1
885	C045	552	16-Jan	control	2	2	1	3	mnf	f	0
886	J005	422	17-Jan	mc	1	3	2	1	nmf	n	0
887	J005	422	17-Jan	mc	1	3	2	2	nmf	m	0
888	J005	422	17-Jan	mc	1	3	2	3	nmf	f	0
889	J147	363	17-Jan	swap	2	2	2	1	fmn	f
890	J147	363	17-Jan	swap	2	2	2	2	fmn	m	1	1
891	J147	363	17-Jan	swap	2	2	2	3	fmn	n	1	1
892	C008	464	17-Jan	control	1	3	2	1	mnf	m	0
893	C008	464	17-Jan	control	1	3	2	2	mnf	n	1	1
894	C008	464	17-Jan	control	1	3	2	3	mnf	f	0
895	J107	322	17-Jan	swap	2	2	2	1	mfn	m	0
896	J107	322	17-Jan	swap	2	2	2	2	mfn	f	1	1
897	J107	322	17-Jan	swap	2	2	2	3	mfn	n	1	1
898	C041	463	17-Jan	control	2	2	2	1	fnm	f	1	1
899	C041	463	17-Jan	control	2	2	2	2	fnm	n	1	0
900	C041	463	17-Jan	control	2	2	2	3	fnm	m	1	0
901	J127	221	17-Jan	swap	2	2	2	1	nfm	n	0
902	J127	221	17-Jan	swap	2	2	2	2	nfm	f
903	J127	221	17-Jan	swap	2	2	2	3	nfm	m
904	J106	375	17-Jan	swap	2	2	2	1	fmn	f	0
905	J106	375	17-Jan	swap	2	2	2	2	fmn	m	0
906	J106	375	17-Jan	swap	2	2	2	3	fmn	n	0
907	C005	545	17-Jan	control	1	3	2	1	nmf	n	0
908	C005	545	17-Jan	control	1	3	2	2	nmf	m	0
909	C005	545	17-Jan	control	1	3	2	3	nmf	f	0
910	C011	608	17-Jan	control	1	3	2	1	fmn	f	0
911	C011	608	17-Jan	control	1	3	2	2	fmn	m	0
912	C011	608	17-Jan	control	1	3	2	3	fmn	n	0
913	J105	442	17-Jan	swap	1	3	2	1	mnf	m	0
914	J105	442	17-Jan	swap	1	3	2	2	mnf	n	1	1
915	J105	442	17-Jan	swap	1	3	2	3	mnf	f	0
916	J040	553	17-Jan	mc	1	3	2	1	mfn	m	1	1
917	J040	553	17-Jan	mc	1	3	2	2	mfn	f	1	1
918	J040	553	17-Jan	mc	1	3	2	3	mfn	n	1	0
919	J026	295	17-Jan	mc	1	3	2	1	fnm	f	0
920	J026	295	17-Jan	mc	1	3	2	2	fnm	n	0
921	J026	295	17-Jan	mc	1	3	2	3	fnm	m	0
922	C003	598	17-Jan	control	1	3	2	1	nfm	n	1	0
923	C003	598	17-Jan	control	1	3	2	2	nfm	f	1	1
924	C003	598	17-Jan	control	1	3	2	3	nfm	m	1	1
925	C014	418	17-Jan	control	1	3	2	1	nmf	n	1	1
926	C014	418	17-Jan	control	1	3	2	2	nmf	m	0
927	C014	418	17-Jan	control	1	3	2	3	nmf	f	0
928	C010	461	17-Jan	control	1	3	2	1	fmn	f
929	C010	461	17-Jan	control	1	3	2	2	fmn	m	0
930	C010	461	17-Jan	control	1	3	2	3	fmn	n	1	1
931	J117	423	17-Jan	swap	1	3	2	1	mnf	m	0
932	J117	423	17-Jan	swap	1	3	2	2	mnf	n	0
933	J117	423	17-Jan	swap	1	3	2	3	mnf	f
934	C048	594	17-Jan	control	2	2	2	1	mfn	m	0
935	C048	594	17-Jan	control	2	2	2	2	mfn	f	0
936	C048	594	17-Jan	control	2	2	2	3	mfn	n	1	1
937	J111	503	17-Jan	swap	2	2	2	1	fnm	f	1	1
938	J111	503	17-Jan	swap	2	2	2	2	fnm	n	0
939	J111	503	17-Jan	swap	2	2	2	3	fnm	m	1	1
940	J014	368	17-Jan	mc	1	3	2	1	nfm	n	1	0
941	J014	368	17-Jan	mc	1	3	2	2	nfm	f	1	0
942	J014	368	17-Jan	mc	1	3	2	3	nfm	m	1	0
943	C049	517	17-Jan	control	2	2	2	1	nmf	n	1	1
944	C049	517	17-Jan	control	2	2	2	2	nmf	m	1	1
945	C049	517	17-Jan	control	2	2	2	3	nmf	f	1	1
946	J024	328	17-Jan	mc	1	3	2	1	fmn	f	0
947	J024	328	17-Jan	mc	1	3	2	2	fmn	m	0
948	J024	328	17-Jan	mc	1	3	2	3	fmn	n	0
949	J003	431	17-Jan	mc	1	3	2	1	mnf	m	1	1
950	J003	431	17-Jan	mc	1	3	2	2	mnf	n	1	0
951	J003	431	17-Jan	mc	1	3	2	3	mnf	f	0
952	J129	483	17-Jan	swap	1	3	2	1	mfn	m	0
953	J129	483	17-Jan	swap	1	3	2	2	mfn	f	0
954	J129	483	17-Jan	swap	1	3	2	3	mfn	n	1	0
955	J023	547	17-Jan	mc	2	2	2	1	fnm	f	0
956	J023	547	17-Jan	mc	2	2	2	2	fnm	n	1	1
957	J023	547	17-Jan	mc	2	2	2	3	fnm	m	0
958	J110	630	17-Jan	swap	2	2	2	1	nfm	n	1	1
959	J110	630	17-Jan	swap	2	2	2	2	nfm	f	1	1
960	J110	630	17-Jan	swap	2	2	2	3	nfm	m	0
961	J041	668	17-Jan	mc	2	2	2	1	nmf	n	0
962	J041	668	17-Jan	mc	2	2	2	2	nmf	m	0
963	J041	668	17-Jan	mc	2	2	2	3	nmf	f	0
964	J140	521	17-Jan	swap	2	2	2	1	fmn	f	1	0
965	J140	521	17-Jan	swap	2	2	2	2	fmn	m	1	1
966	J140	521	17-Jan	swap	2	2	2	3	fmn	n	1	1
967	J017	467	17-Jan	mc	1	3	2	1	mnf	m	1	1
968	J017	467	17-Jan	mc	1	3	2	2	mnf	n	1	0
969	J017	467	17-Jan	mc	1	3	2	3	mnf	f	0
970	C050	535	17-Jan	control	2	2	2	1	mfn	m	0
971	C050	535	17-Jan	control	2	2	2	2	mfn	f	0
972	C050	535	17-Jan	control	2	2	2	3	mfn	n	0
973	J016	466	17-Jan	mc	1	3	2	1	fnm	f	0
974	J016	466	17-Jan	mc	1	3	2	2	fnm	n	0
975	J016	466	17-Jan	mc	1	3	2	3	fnm	m	0
976	J015	485	17-Jan	mc	1	3	2	1	nfm	n	0
977	J015	485	17-Jan	mc	1	3	2	2	nfm	f	0
978	J015	485	17-Jan	mc	1	3	2	3	nfm	m	0
979	C009	550	17-Jan	control	1	3	2	1	nmf	n	1	1
980	C009	550	17-Jan	control	1	3	2	2	nmf	m	0
981	C009	550	17-Jan	control	1	3	2	3	nmf	f	0
982	J006	613	17-Jan	mc	2	2	2	1	fmn	f	0
983	J006	613	17-Jan	mc	2	2	2	2	fmn	m	1	1
984	J006	613	17-Jan	mc	2	2	2	3	fmn	n	0
985	C042	480	17-Jan	control	2	2	2	1	mnf	m	0
986	C042	480	17-Jan	control	2	2	2	2	mnf	n	0
987	C042	480	17-Jan	control	2	2	2	3	mnf	f	0
988	C001	513	17-Jan	control	1	3	2	1	mfn	m	0
989	C001	513	17-Jan	control	1	3	2	2	mfn	f	0
990	C001	513	17-Jan	control	1	3	2	3	mfn	n	0
991	C004	479	17-Jan	control	1	3	2	1	fnm	f	0
992	C004	479	17-Jan	control	1	3	2	2	fnm	n	1	1
993	C004	479	17-Jan	control	1	3	2	3	fnm	m	0
994	C046	442	17-Jan	control	2	2	2	1	nfm	n	0
995	C046	442	17-Jan	control	2	2	2	2	nfm	f	0
996	C046	442	17-Jan	control	2	2	2	3	nfm	m	0
997	J114	538	17-Jan	swap	2	2	2	1	nmf	n	1	1
998	J114	538	17-Jan	swap	2	2	2	2	nmf	m	1	1
999	J114	538	17-Jan	swap	2	2	2	3	nmf	f	0
1000	C043	612	17-Jan	control	2	2	2	1	fmn	f	0
1001	C043	612	17-Jan	control	2	2	2	2	fmn	m	0
1002	C043	612	17-Jan	control	2	2	2	3	fmn	n	1	1
1003	C007	526	17-Jan	control	1	3	2	1	mnf	m	1	0
1004	C007	526	17-Jan	control	1	3	2	2	mnf	n	1	0
1005	C007	526	17-Jan	control	1	3	2	3	mnf	f	0
1006	J029	554	17-Jan	mc	2	2	2	1	mfn	m	0
1007	J029	554	17-Jan	mc	2	2	2	2	mfn	f	0
1008	J029	554	17-Jan	mc	2	2	2	3	mfn	n	0
1009	J150	514	17-Jan	swap	2	2	2	1	fnm	f	1	1
1010	J150	514	17-Jan	swap	2	2	2	2	fnm	n	1	0
1011	J150	514	17-Jan	swap	2	2	2	3	fnm	m	1	1
1012	C012	278	17-Jan	control	1	3	2	1	nfm	n	1	0
1013	C012	278	17-Jan	control	1	3	2	2	nfm	f	1	0
1014	C012	278	17-Jan	control	1	3	2	3	nfm	m	1	0
1015	J115	482	17-Jan	swap	2	2	2	1	nmf	n	0
1016	J115	482	17-Jan	swap	2	2	2	2	nmf	m	0
1017	J115	482	17-Jan	swap	2	2	2	3	nmf	f	0
1018	J100	359	17-Jan	swap	2	2	2	1	fmn	f	0
1019	J100	359	17-Jan	swap	2	2	2	2	fmn	m	0
1020	J100	359	17-Jan	swap	2	2	2	3	fmn	n	1	1
1021	J028	690	17-Jan	mc	2	2	2	1	mnf	m	0
1022	J028	690	17-Jan	mc	2	2	2	2	mnf	n	1	1
1023	J028	690	17-Jan	mc	2	2	2	3	mnf	f	0
1024	J130	377	17-Jan	swap	2	2	2	1	mfn	m	0
1025	J130	377	17-Jan	swap	2	2	2	2	mfn	f	0
1026	J130	377	17-Jan	swap	2	2	2	3	mfn	n	1	1
1027	C044	515	17-Jan	control	2	2	2	1	fnm	f	0
1028	C044	515	17-Jan	control	2	2	2	2	fnm	n	1	0
1029	C044	515	17-Jan	control	2	2	2	3	fnm	m	0
1030	J121	304	17-Jan	swap	1	3	2	1	nfm	n	1	1
1031	J121	304	17-Jan	swap	1	3	2	2	nfm	f	0
1032	J121	304	17-Jan	swap	1	3	2	3	nfm	m	1	0
1033	J011	497	17-Jan	mc	2	2	2	1	nmf	n	0
1034	J011	497	17-Jan	mc	2	2	2	2	nmf	m	0
1035	J011	497	17-Jan	mc	2	2	2	3	nmf	f	0
1036	J101	429	17-Jan	swap	2	2	2	1	fmn	f	1	1
1037	J101	429	17-Jan	swap	2	2	2	2	fmn	m	1	1
1038	J101	429	17-Jan	swap	2	2	2	3	fmn	n	1	0
1039	C045	552	17-Jan	control	2	2	2	1	mnf	m	0
1040	C045	552	17-Jan	control	2	2	2	2	mnf	n	1
1041	C045	552	17-Jan	control	2	2	2	3	mnf	f	0
1042	C047	646	17-Jan	control	2	2	2	1	mfn	m	1	1
1043	C047	646	17-Jan	control	2	2	2	2	mfn	f	0
1044	C047	646	17-Jan	control	2	2	2	3	mfn	n	1	0
1045	C013	454	17-Jan	control	1	3	2	1	fnm	f	0
1046	C013	454	17-Jan	control	1	3	2	2	fnm	n	1	1
1047	C013	454	17-Jan	control	1	3	2	3	fnm	m	0
1048	J007	318	17-Jan	mc	2	2	2	1	nfm	n	0
1049	J007	318	17-Jan	mc	2	2	2	2	nfm	f	0
1050	J007	318	17-Jan	mc	2	2	2	3	nfm	m	0
1051	J007	318	18-Jan	mc	2	2	3	1	nmf	n	0
1052	J007	318	18-Jan	mc	2	2	3	2	nmf	m	0
1053	J007	318	18-Jan	mc	2	2	3	3	nmf	f	0
1054	C012	278	18-Jan	control	1	3	3	1	fmn	f	1	0
1055	C012	278	18-Jan	control	1	3	3	2	fmn	m	1	0
1056	C012	278	18-Jan	control	1	3	3	3	fmn	n	1	0
1057	J140	521	18-Jan	swap	2	2	3	1	mnf	m	1	1
1058	J140	521	18-Jan	swap	2	2	3	2	mnf	n	1	0
1059	J140	521	18-Jan	swap	2	2	3	3	mnf	f	1	1
1060	C044	515	18-Jan	control	2	2	3	1	mfn	m	0
1061	C044	515	18-Jan	control	2	2	3	2	mfn	f	0
1062	C044	515	18-Jan	control	2	2	3	3	mfn	n	1	1
1063	J016	466	18-Jan	mc	1	3	3	1	fnm	f	0
1064	J016	466	18-Jan	mc	1	3	3	2	fnm	n	1	1
1065	J016	466	18-Jan	mc	1	3	3	3	fnm	m	0
1066	C050	535	18-Jan	control	2	2	3	1	nfm	n	0
1067	C050	535	18-Jan	control	2	2	3	2	nfm	f	0
1068	C050	535	18-Jan	control	2	2	3	3	nfm	m	0
1069	J024	328	18-Jan	mc	1	3	3	1	nmf	n	0
1070	J024	328	18-Jan	mc	1	3	3	2	nmf	m	0
1071	J024	328	18-Jan	mc	1	3	3	3	nmf	f	0
1072	C013	454	18-Jan	control	1	3	3	1	fmn	f	0
1073	C013	454	18-Jan	control	1	3	3	2	fmn	m	0
1074	C013	454	18-Jan	control	1	3	3	3	fmn	n	1	1
1075	J029	554	18-Jan	mc	2	2	3	1	mnf	m	0
1076	J029	554	18-Jan	mc	2	2	3	2	mnf	n	0
1077	J029	554	18-Jan	mc	2	2	3	3	mnf	f	0
1078	J028	690	18-Jan	mc	2	2	3	1	mfn	m	0
1079	J028	690	18-Jan	mc	2	2	3	2	mfn	f	1	1
1080	J028	690	18-Jan	mc	2	2	3	3	mfn	n	1	0
1081	J015	485	18-Jan	mc	1	3	3	1	fnm	f	0
1082	J015	485	18-Jan	mc	1	3	3	2	fnm	n	1	1
1083	J015	485	18-Jan	mc	1	3	3	3	fnm	m	0
1084	C004	479	18-Jan	control	1	3	3	1	nfm	n	0
1085	C004	479	18-Jan	control	1	3	3	2	nfm	f	0
1086	C004	479	18-Jan	control	1	3	3	3	nfm	m	0
1087	J130	337	18-Jan	swap	2	2	3	1	nmf	n	1	1
1088	J130	337	18-Jan	swap	2	2	3	2	nmf	m	0
1089	J130	337	18-Jan	swap	2	2	3	3	nmf	f	0
1090	J121	304	18-Jan	swap	1	3	3	1	fmn	f	1	1
1091	J121	304	18-Jan	swap	1	3	3	2	fmn	m	1	1
1092	J121	304	18-Jan	swap	1	3	3	3	fmn	n	1	1
1093	J023	547	18-Jan	mc	2	2	3	1	mnf	m	0
1094	J023	547	18-Jan	mc	2	2	3	2	mnf	n	0
1095	J023	547	18-Jan	mc	2	2	3	3	mnf	f	0
1096	J129	483	18-Jan	swap	1	3	3	1	mfn	m	1	1
1097	J129	483	18-Jan	swap	1	3	3	2	mfn	f	0
1098	J129	483	18-Jan	swap	1	3	3	3	mfn	n	1	0
1099	J110	630	18-Jan	swap	2	2	3	1	fnm	f	1	0
1100	J110	630	18-Jan	swap	2	2	3	2	fnm	n	1	1
1101	J110	630	18-Jan	swap	2	2	3	3	fnm	m	1	0
1102	J101	429	18-Jan	swap	2	2	3	1	nfm	n	1	1
1103	J101	429	18-Jan	swap	2	2	3	2	nfm	f	0
1104	J101	429	18-Jan	swap	2	2	3	3	nfm	m	1	0
1105	C008	464	18-Jan	control	1	3	3	1	nmf	n	0
1106	C008	464	18-Jan	control	1	3	3	2	nmf	m	0
1107	C008	464	18-Jan	control	1	3	3	3	nmf	f	0
1108	C043	612	18-Jan	control	2	2	3	1	fmn	f	0
1109	C043	612	18-Jan	control	2	2	3	2	fmn	m	0
1110	C043	612	18-Jan	control	2	2	3	3	fmn	n	1	1
1111	C045	552	18-Jan	control	2	2	3	1	mnf	m	1	1
1112	C045	552	18-Jan	control	2	2	3	2	mnf	n	1	0
1113	C045	552	18-Jan	control	2	2	3	3	mnf	f	0
1114	C047	646	18-Jan	control	2	2	3	1	mfn	m	1	1
1115	C047	646	18-Jan	control	2	2	3	2	mfn	f	1	0
1116	C047	646	18-Jan	control	2	2	3	3	mfn	n	1	0
1117	J114	538	18-Jan	swap	2	2	3	1	fnm	f	1	1
1118	J114	538	18-Jan	swap	2	2	3	2	fnm	n	1	1
1119	J114	538	18-Jan	swap	2	2	3	3	fnm	m	1	1
1120	J014	368	18-Jan	mc	1	3	3	1	nfm	n	1	0
1121	J014	368	18-Jan	mc	1	3	3	2	nfm	f	1	1
1122	J014	368	18-Jan	mc	1	3	3	3	nfm	m	1	0
1123	C007	526	18-Jan	control	1	3	3	1	nmf	n	1	1
1124	C007	526	18-Jan	control	1	3	3	2	nmf	m	1	1
1125	C007	526	18-Jan	control	1	3	3	3	nmf	f	0
1126	J111	503	18-Jan	swap	2	2	3	1	fmn	f	0
1127	J111	503	18-Jan	swap	2	2	3	2	fmn	m	1	1
1128	J111	503	18-Jan	swap	2	2	3	3	fmn	n	1	1
1129	C048	594	18-Jan	control	2	2	3	1	mnf	m	1	1
1130	C048	594	18-Jan	control	2	2	3	2	mnf	n	1	1
1131	C048	594	18-Jan	control	2	2	3	3	mnf	f	0
1132	C010	461	18-Jan	control	1	3	3	1	mfn	m	0
1133	C010	461	18-Jan	control	1	3	3	2	mfn	f
1134	C010	461	18-Jan	control	1	3	3	3	mfn	n	1	0
1135	C014	418	18-Jan	control	1	3	3	1	fnm	f	0
1136	C014	418	18-Jan	control	1	3	3	2	fnm	n	1	1
1137	C014	418	18-Jan	control	1	3	3	3	fnm	m	0
1138	J117	423	18-Jan	swap	1	3	3	1	nfm	n	0
1139	J117	423	18-Jan	swap	1	3	3	2	nfm	f
1140	J117	423	18-Jan	swap	1	3	3	3	nfm	m	0
1141	C003	598	18-Jan	control	1	3	3	1	nmf	n	1	0
1142	C003	598	18-Jan	control	1	3	3	2	nmf	m	1	0
1143	C003	598	18-Jan	control	1	3	3	3	nmf	f	1	0
1144	J041	668	18-Jan	mc	2	2	3	1	fmn	f	0
1145	J041	668	18-Jan	mc	2	2	3	2	fmn	m	0
1146	J041	668	18-Jan	mc	2	2	3	3	fmn	n	1	1
1147	C049	517	18-Jan	control	2	2	3	1	mnf	m	1	1
1148	C049	517	18-Jan	control	2	2	3	2	mnf	n	1	1
1149	C049	517	18-Jan	control	2	2	3	3	mnf	f	0
1150	J003	431	18-Jan	mc	1	3	3	1	mfn	m	0
1151	J003	431	18-Jan	mc	1	3	3	2	mfn	f	0
1152	J003	431	18-Jan	mc	1	3	3	3	mfn	n	1	1
1153	J017	467	18-Jan	mc	1	3	3	1	fnm	f	1	0
1154	J017	467	18-Jan	mc	1	3	3	2	fnm	n	1	0
1155	J017	467	18-Jan	mc	1	3	3	3	fnm	m	1	0
1156	J106	375	18-Jan	swap	2	2	3	1	nfm	n	0
1157	J106	375	18-Jan	swap	2	2	3	2	nfm	f	0
1158	J106	375	18-Jan	swap	2	2	3	3	nfm	m	0
1159	J100	359	18-Jan	swap	2	2	3	1	nmf	n	1	1
1160	J100	359	18-Jan	swap	2	2	3	2	nmf	m	0
1161	J100	359	18-Jan	swap	2	2	3	3	nmf	f	0
1162	J115	482	18-Jan	swap	2	2	3	1	fmn	f	0
1163	J115	482	18-Jan	swap	2	2	3	2	fmn	m	0
1164	J115	482	18-Jan	swap	2	2	3	3	fmn	n	1	0
1165	C041	463	18-Jan	control	2	2	3	1	mnf	m	1	0
1166	C041	463	18-Jan	control	2	2	3	2	mnf	n	1	1
1167	C041	463	18-Jan	control	2	2	3	3	mnf	f	1	0
1168	J127	221	18-Jan	swap	2	2	3	1	mfn	m	0
1169	J127	221	18-Jan	swap	2	2	3	2	mfn	f
1170	J127	221	18-Jan	swap	2	2	3	3	mfn	n	0
1171	C001	513	18-Jan	control	1	3	3	1	fnm	f	0
1172	C001	513	18-Jan	control	1	3	3	2	fnm	n	1	0
1173	C001	513	18-Jan	control	1	3	3	3	fnm	m	1	0
1174	C046	442	18-Jan	control	2	2	3	1	nfm	n	1	1
1175	C046	442	18-Jan	control	2	2	3	2	nfm	f	0
1176	C046	442	18-Jan	control	2	2	3	3	nfm	m	1	1
1177	J107	322	18-Jan	swap	2	2	3	1	nmf	n	0
1178	J107	322	18-Jan	swap	2	2	3	2	nmf	m	0
1179	J107	322	18-Jan	swap	2	2	3	3	nmf	f	0
1180	J026	295	18-Jan	mc	1	3	3	1	fmn	f	0
1181	J026	295	18-Jan	mc	1	3	3	2	fmn	m	0
1182	J026	295	18-Jan	mc	1	3	3	3	fmn	n	0
1183	C005	545	18-Jan	control	1	3	3	1	mnf	m	0
1184	C005	545	18-Jan	control	1	3	3	2	mnf	n	1	1
1185	C005	545	18-Jan	control	1	3	3	3	mnf	f	0
1186	J006	613	18-Jan	mc	2	2	3	1	mfn	m	1	1
1187	J006	613	18-Jan	mc	2	2	3	2	mfn	f	0
1188	J006	613	18-Jan	mc	2	2	3	3	mfn	n	1	0
1189	J040	553	18-Jan	mc	1	3	3	1	fnm	f	1	0
1190	J040	553	18-Jan	mc	1	3	3	2	fnm	n	1	0
1191	J040	553	18-Jan	mc	1	3	3	3	fnm	m	1	0
1192	C009	550	18-Jan	control	1	3	3	1	nfm	n	1	1
1193	C009	550	18-Jan	control	1	3	3	2	nfm	f	0
1194	C009	550	18-Jan	control	1	3	3	3	nfm	m	1	1
1195	J011	497	18-Jan	mc	2	2	3	1	nmf	n	0
1196	J011	497	18-Jan	mc	2	2	3	2	nmf	m	0
1197	J011	497	18-Jan	mc	2	2	3	3	nmf	f	1	1
1198	J150	514	18-Jan	swap	2	2	3	1	fmn	f	1	1
1199	J150	514	18-Jan	swap	2	2	3	2	fmn	m	1	0
1200	J150	514	18-Jan	swap	2	2	3	3	fmn	n	1	0
1201	J105	442	18-Jan	swap	1	3	3	1	mnf	m	0
1202	J105	442	18-Jan	swap	1	3	3	2	mnf	n	1	0
1203	J105	442	18-Jan	swap	1	3	3	3	mnf	f	0
1204	J147	363	18-Jan	swap	2	2	3	1	mfn	m	0
1205	J147	363	18-Jan	swap	2	2	3	2	mfn	f
1206	J147	363	18-Jan	swap	2	2	3	3	mfn	n	1	0
1207	C011	608	18-Jan	control	1	3	3	1	fnm	f	0
1208	C011	608	18-Jan	control	1	3	3	2	fnm	n	0
1209	C011	608	18-Jan	control	1	3	3	3	fnm	m	0
1210	C042	480	18-Jan	control	2	2	3	1	nfm	n	1	1
1211	C042	480	18-Jan	control	2	2	3	2	nfm	f	1	0
1212	C042	480	18-Jan	control	2	2	3	3	nfm	m	1	0
1213	J005	422	18-Jan	mc	1	3	3	1	nmf	n	0
1214	J005	422	18-Jan	mc	1	3	3	2	nmf	m	0
1215	J005	422	18-Jan	mc	1	3	3	3	nmf	f	0
1216	J147	316	20-Feb	swap	2	3	1	1	nmf	n	1	1	2	1	0.691
1217	J147	316	20-Feb	swap	2	3	1	2	nmf	m	1	1
1218	J147	316	20-Feb	swap	2	3	1	3	nmf	f	1	1
1219	J101	477	20-Feb	swap	2	3	1	1	fmn	f	0		0	23	3.333
1220	J101	477	20-Feb	swap	2	3	1	2	fmn	m	0
1221	J101	477	20-Feb	swap	2	3	1	3	fmn	n	1	1
1222	J114	536	20-Feb	swap	2	3	1	1	mnf	m	1	1	2	22	3.055
1223	J114	536	20-Feb	swap	2	3	1	2	mnf	n	1	0
1224	J114	536	20-Feb	swap	2	3	1	3	mnf	f	1	0
1225	J111	515	20-Feb	swap	2	3	1	1	mfn	m	1	0	9	39	3.444
1226	J111	515	20-Feb	swap	2	3	1	2	mfn	f	0
1227	J111	515	20-Feb	swap	2	3	1	3	mfn	n	1	1
1228	J029	573	20-Feb	mc	2	3	1	1	fnm	f	0		0	43	3.841
1229	J029	573	20-Feb	mc	2	3	1	2	fnm	n	0
1230	J029	573	20-Feb	mc	2	3	1	3	fnm	m	0
1231	J131	265	20-Feb	swap	3	1	1	1	nmf	n	0		0	61	1.973
1232	J131	265	20-Feb	swap	3	1	1	2	nmf	m	0
1233	J131	265	20-Feb	swap	3	1	1	3	nmf	f	0
1234	C046	492	20-Feb	control	2	3	1	1	fmn	f	0		12	39	9.265
1235	C046	492	20-Feb	control	2	3	1	2	fmn	m	0
1236	C046	492	20-Feb	control	2	3	1	3	fmn	n	0
1237	C047	627	20-Feb	control	2	3	1	1	mnf	m	1	1	6	25	6.626
1238	C047	627	20-Feb	control	2	3	1	2	mnf	n	1	0
1239	C047	627	20-Feb	control	2	3	1	3	mnf	f	0
1240	J010	349	20-Feb	mc	3	1	1	1	mfn	m	0		104	0	4.37
1241	J010	349	20-Feb	mc	3	1	1	2	mfn	f	1	0
1242	J010	349	20-Feb	mc	3	1	1	3	mfn	n	1	0
1243	J127	186	20-Feb	swap	2	3	1	1	fnm	f	1	0	34	0
1244	J127	186	20-Feb	swap	2	3	1	2	fnm	n	1	0
1245	J127	186	20-Feb	swap	2	3	1	3	fnm	m	1	0
1246	J130	325	20-Feb	swap	2	3	1	1	nfm	n	1	0	4	14	3.219
1247	J130	325	20-Feb	swap	2	3	1	2	nfm	f	1	0
1248	J130	325	20-Feb	swap	2	3	1	3	nfm	m	1	0
1249	C050	519	20-Feb	control	2	3	1	1	nmf	n	0		28	34	4.225
1250	C050	519	20-Feb	control	2	3	1	2	nmf	m	0
1251	C050	519	20-Feb	control	2	3	1	3	nmf	f	0
1252	J106	475	20-Feb	swap	2	3	1	1	fmn	f	0		1	22	3.351
1253	J106	475	20-Feb	swap	2	3	1	2	fmn	m	0
1254	J106	475	20-Feb	swap	2	3	1	3	fmn	n	0
1255	C048	541	20-Feb	control	2	3	1	1	mnf	m	1	0	16	19	3.707
1256	C048	541	20-Feb	control	2	3	1	2	mnf	n	1	0
1257	C048	541	20-Feb	control	2	3	1	3	mnf	f	1	1
1258	J022	588	20-Feb	mc	3	2	1	1	mfn	m	0		0	17
1259	J022	588	20-Feb	mc	3	2	1	2	mfn	f	0
1260	J022	588	20-Feb	mc	3	2	1	3	mfn	n	0
1261	C201	494	20-Feb	control	3	1	1	1	fnm	f	0		0	44	3.881
1262	C201	494	20-Feb	control	3	1	1	2	fnm	n	1	1
1263	C201	494	20-Feb	control	3	1	1	3	fnm	m	0
1264	J110	674	20-Feb	swap	2	3	1	1	nfm	n	1	0	17	25	6.625
1265	J110	674	20-Feb	swap	2	3	1	2	nfm	f	1	0
1266	J110	674	20-Feb	swap	2	3	1	3	nfm	m	1	0
1267	J150	569	20-Feb	swap	2	3	1	1	nmf	n	1	1	0	45	4.871
1268	J150	569	20-Feb	swap	2	3	1	2	nmf	m	1	1
1269	J150	569	20-Feb	swap	2	3	1	3	nmf	f	1	1
1270	J109	456	20-Feb	swap	3	1	1	1	fmn	f	0		18	3	1.629
1271	J109	456	20-Feb	swap	3	1	1	2	fmn	m	0
1272	J109	456	20-Feb	swap	3	1	1	3	fmn	n	0
1273	J119	363	20-Feb	swap	3	1	1	1	mnf	m	1	0	33	6	2.631
1274	J119	363	20-Feb	swap	3	1	1	2	mnf	n	1	0
1275	J119	363	20-Feb	swap	3	1	1	3	mnf	f	1	0
1276	J008	396	20-Feb	mc	3	1	1	1	mfn	m	1	1	0	27	1.748
1277	J008	396	20-Feb	mc	3	1	1	2	mfn	f	0
1278	J008	396	20-Feb	mc	3	1	1	3	mfn	n	1	0
1279	J011	538	20-Feb	mc	2	3	1	1	fnm	f	0		0	41	5.041
1280	J011	538	20-Feb	mc	2	3	1	2	fnm	n	0
1281	J011	538	20-Feb	mc	2	3	1	3	fnm	m	1	1
1282	C043	411	20-Feb	control	2	3	1	1	nfm	n	1	0	0	63	3.455
1283	C043	411	20-Feb	control	2	3	1	2	nfm	f	0
1284	C043	411	20-Feb	control	2	3	1	3	nfm	m	0
1285	C202	399	20-Feb	control	3	1	1	1	nmf	n	0		3	44	3.555
1286	C202	399	20-Feb	control	3	1	1	2	nmf	m	0
1287	C202	399	20-Feb	control	3	1	1	3	nmf	f	0
1288	J102	298	20-Feb	swap	3	1	1	1	fmn	f			0	0	0.319	weird web
1289	J102	298	20-Feb	swap	3	1	1	2	fmn	m
1290	J102	298	20-Feb	swap	3	1	1	3	fmn	n	1	1
1291	J046	698	20-Feb	mc	3	1	1	1	mnf	m	0		49	6	5.615
1292	J046	698	20-Feb	mc	3	1	1	2	mnf	n	1	1
1293	J046	698	20-Feb	mc	3	1	1	3	mnf	f	0
1294	J146	308	20-Feb	swap	3	1	1	1	mfn	m	1	1	36	9	1.186
1295	J146	308	20-Feb	swap	3	1	1	2	mfn	f	1	0
1296	J146	308	20-Feb	swap	3	1	1	3	mfn	n	1	0
1297	J007	189	20-Feb	mc	2	3	1	1	fnm	f
1298	J007	189	20-Feb	mc	2	3	1	2	fnm	n	1	0	0	0	0.923
1299	J007	189	20-Feb	mc	2	3	1	3	fnm	m	1	0
1300	J041	679	20-Feb	mc	2	3	1	1	nfm	n	0		5	8	4.175
1301	J041	679	20-Feb	mc	2	3	1	2	nfm	f	0
1302	J041	679	20-Feb	mc	2	3	1	3	nfm	m	0
1303	J140	543	20-Feb	swap	2	3	1	1	nmf	n	1	1	0	73	4.813
1304	J140	543	20-Feb	swap	2	3	1	2	nmf	m	1	1
1305	J140	543	20-Feb	swap	2	3	1	3	nmf	f	0
1306	J115	424	20-Feb	swap	2	3	1	1	fmn	f	1	0	44	5	3.53
1307	J115	424	20-Feb	swap	2	3	1	2	fmn	m	1	0
1308	J115	424	20-Feb	swap	2	3	1	3	fmn	n	1	0
1309	C200	230	20-Feb	control	3	1	1	1	mnf	m	1	0	43	22	2.265
1310	C200	230	20-Feb	control	3	1	1	2	mnf	n	1	0
1311	C200	230	20-Feb	control	3	1	1	3	mnf	f	1	0
1312	C042	412	20-Feb	control	2	3	1	1	mfn	m	1	1	28	12	3.702
1313	C042	412	20-Feb	control	2	3	1	2	mfn	f	0
1314	C042	412	20-Feb	control	2	3	1	3	mfn	n	1	0
1315	J006	535	20-Feb	mc	2	3	1	1	fnm	f	0		13	34	3.563
1316	J006	535	20-Feb	mc	2	3	1	2	fnm	n	1	0
1317	J006	535	20-Feb	mc	2	3	1	3	fnm	m	0
1318	J100	408	20-Feb	swap	2	3	1	1	nfm	n	1	1	24	10	3.901
1319	J100	408	20-Feb	swap	2	3	1	2	nfm	f	0
1320	J100	408	20-Feb	swap	2	3	1	3	nfm	m	0
1321	J145	580	20-Feb	swap	3	1	1	1	nmf	n	0		0	60	5.593
1322	J145	580	20-Feb	swap	3	1	1	2	nmf	m	0
1323	J145	580	20-Feb	swap	3	1	1	3	nmf	f	0
1324	C041	445	20-Feb	control	2	3	1	1	fmn	f	0		0	44	5.266
1325	C041	445	20-Feb	control	2	3	1	2	fmn	m	1	0
1326	C041	445	20-Feb	control	2	3	1	3	fmn	n	1	0
1327	J023	614	20-Feb	mc	2	3	1	1	mnf	m	1	1	4	18	4.056
1328	J023	614	20-Feb	mc	2	3	1	2	mnf	n	0
1329	J023	614	20-Feb	mc	2	3	1	3	mnf	f	0
1330	J001	574	20-Feb	mc	3	1	1	1	mfn	m	1	0	0	35	3.938
1331	J001	574	20-Feb	mc	3	1	1	2	mfn	f	0
1332	J001	574	20-Feb	mc	3	1	1	3	mfn	n	1	0
1333	J028	633	20-Feb	mc	2	3	1	1	fnm	f	0		5	18	2.865
1334	J028	633	20-Feb	mc	2	3	1	2	fnm	n	0
1335	J028	633	20-Feb	mc	2	3	1	3	fnm	m	0
1336	C045	634	20-Feb	control	2	3	1	1	nfm	n	1	1	0	27	4.718
1337	C045	634	20-Feb	control	2	3	1	2	nfm	f	1	1
1338	C045	634	20-Feb	control	2	3	1	3	nfm	m	1	0
1339	C040	366	20-Feb	control	2	3	1	1	fnm	f	0		0	24	1.16
1340	C040	366	20-Feb	control	2	3	1	2	fnm	n	0
1341	C040	366	20-Feb	control	2	3	1	3	fnm	m	0
1342	C044	483	20-Feb	control	2	3	1	1	nfm	n	1	0	0	74	5.054
1343	C044	483	20-Feb	control	2	3	1	2	nfm	f	0
1344	C044	483	20-Feb	control	2	3	1	3	nfm	m	1	0
1345	J008	396	21-Feb	mc	3	1	2	1	nmf	n	1	0
1346	J008	396	21-Feb	mc	3	1	2	2	nmf	m	1	0
1347	J008	396	21-Feb	mc	3	1	2	3	nmf	f	1	0
1348	J100	408	21-Feb	swap	2	3	2	1	fmn	f	0
1349	J100	408	21-Feb	swap	2	3	2	2	fmn	m	0
1350	J100	408	21-Feb	swap	2	3	2	3	fmn	n	1	1
1351	C044	483	21-Feb	control	2	3	2	1	mnf	m	1	1
1352	C044	483	21-Feb	control	2	3	2	2	mnf	n	1	0
1353	C044	483	21-Feb	control	2	3	2	3	mnf	f	1	0
1354	C043	411	21-Feb	control	2	3	2	1	mfn	m	0
1355	C043	411	21-Feb	control	2	3	2	2	mfn	f	0
1356	C043	411	21-Feb	control	2	3	2	3	mfn	n	1	0
1357	J115	424	21-Feb	swap	2	3	2	1	fnm	f	1	0
1358	J115	424	21-Feb	swap	2	3	2	2	fnm	n	1	0
1359	J115	424	21-Feb	swap	2	3	2	3	fnm	m	1	0
1360	C048	514	21-Feb	control	2	3	2	1	nfm	n	1	0
1361	C048	514	21-Feb	control	2	3	2	2	nfm	f	1	1
1362	C048	514	21-Feb	control	2	3	2	3	nfm	m	1	1
1363	J119	363	21-Feb	swap	3	1	2	1	nmf	n	1	1
1364	J119	363	21-Feb	swap	3	1	2	2	nmf	m	1	0
1365	J119	363	21-Feb	swap	3	1	2	3	nmf	f	1	0
1366	J011	538	21-Feb	mc	2	3	2	1	fmn	f	0
1367	J011	538	21-Feb	mc	2	3	2	2	fmn	m	1	0
1368	J011	538	21-Feb	mc	2	3	2	3	fmn	n	1	0
1369	J109	456	21-Feb	swap	3	1	2	1	mnf	m	0
1370	J109	456	21-Feb	swap	3	1	2	2	mnf	n	0
1371	J109	456	21-Feb	swap	3	1	2	3	mnf	f	0
1372	C202	399	21-Feb	control	3	1	2	1	mfn	m	0
1373	C202	399	21-Feb	control	3	1	2	2	mfn	f	0
1374	C202	399	21-Feb	control	3	1	2	3	mfn	n	0
1375	J046	698	21-Feb	mc	3	1	2	1	fnm	f	0
1376	J046	698	21-Feb	mc	3	1	2	2	fnm	n	1	0
1377	J046	698	21-Feb	mc	3	1	2	3	fnm	m	0
1378	J102	298	21-Feb	swap	3	1	2	1	nfm	n	1	0
1379	J102	298	21-Feb	swap	3	1	2	2	nfm	f
1380	J102	298	21-Feb	swap	3	1	2	3	nfm	m
1381	J150	569	21-Feb	swap	2	3	2	1	nmf	n	1	1
1382	J150	569	21-Feb	swap	2	3	2	2	nmf	m	0
1383	J150	569	21-Feb	swap	2	3	2	3	nmf	f	0
1384	J101	477	21-Feb	swap	2	3	2	1	fmn	f	0
1385	J101	477	21-Feb	swap	2	3	2	2	fmn	m	1	0
1386	J101	477	21-Feb	swap	2	3	2	3	fmn	n	1	0
1387	C050	519	21-Feb	control	2	3	2	1	mnf	m	0
1388	C050	519	21-Feb	control	2	3	2	2	mnf	n	0
1389	C050	519	21-Feb	control	2	3	2	3	mnf	f	0
1390	J147	316	21-Feb	swap	2	3	2	1	mfn	m	1	1
1391	J147	316	21-Feb	swap	2	3	2	2	mfn	f	1	1
1392	J147	316	21-Feb	swap	2	3	2	3	mfn	n	1	0
1393	C040	366	21-Feb	control	2	3	2	1	fnm	f	0
1394	C040	366	21-Feb	control	2	3	2	2	fnm	n	0
1395	C040	366	21-Feb	control	2	3	2	3	fnm	m	0
1396	J140	543	21-Feb	swap	2	3	2	1	nfm	n	1	0
1397	J140	543	21-Feb	swap	2	3	2	2	nfm	f	1	1
1398	J140	543	21-Feb	swap	2	3	2	3	nfm	m	1	1
1399	J106	475	21-Feb	swap	2	3	2	1	nmf	n	0
1400	J106	475	21-Feb	swap	2	3	2	2	nmf	m	0
1401	J106	475	21-Feb	swap	2	3	2	3	nmf	f	0
1402	C046	492	21-Feb	control	2	3	2	1	fmn	f	0
1403	C046	492	21-Feb	control	2	3	2	2	fmn	m	0
1404	C046	492	21-Feb	control	2	3	2	3	fmn	n	1	1
1405	J145	580	21-Feb	swap	3	1	2	1	mnf	m	0
1406	J145	580	21-Feb	swap	3	1	2	2	mnf	n	0
1407	J145	580	21-Feb	swap	3	1	2	3	mnf	f	0
1408	J131	265	21-Feb	swap	3	1	2	1	mfn	m	0
1409	J131	265	21-Feb	swap	3	1	2	2	mfn	f	0
1410	J131	265	21-Feb	swap	3	1	2	3	mfn	n	0
1411	J001	574	21-Feb	mc	3	1	2	1	fnm	f	0
1412	J001	574	21-Feb	mc	3	1	2	2	fnm	n	1	0
1413	J001	574	21-Feb	mc	3	1	2	3	fnm	m	1	0
1414	J028	633	21-Feb	mc	2	3	2	1	nfm	n	1	1
1415	J028	633	21-Feb	mc	2	3	2	2	nfm	f	0
1416	J028	633	21-Feb	mc	2	3	2	3	nfm	m	0
1417	J023	614	21-Feb	mc	2	3	2	1	nmf	n	1	1
1418	J023	614	21-Feb	mc	2	3	2	2	nmf	m	0
1419	J023	614	21-Feb	mc	2	3	2	3	nmf	f	0
1420	C041	445	21-Feb	control	2	3	2	1	fmn	f	1	1
1421	C041	445	21-Feb	control	2	3	2	2	fmn	m	1	1
1422	C041	445	21-Feb	control	2	3	2	3	fmn	n	1	1
1423	J010	349	21-Feb	mc	3	1	2	1	mnf	m	1	0
1424	J010	349	21-Feb	mc	3	1	2	2	mnf	n	1	0
1425	J010	349	21-Feb	mc	3	1	2	3	mnf	f	1	0
1426	C047	627	21-Feb	control	2	3	2	1	mfn	m	1	1
1427	C047	627	21-Feb	control	2	3	2	2	mfn	f	0
1428	C047	627	21-Feb	control	2	3	2	3	mfn	n	1	1
1429	J114	536	21-Feb	swap	2	3	2	1	fnm	f	1	1
1430	J114	536	21-Feb	swap	2	3	2	2	fnm	n	1	0
1431	J114	536	21-Feb	swap	2	3	2	3	fnm	m	1	0
1432	J130	325	21-Feb	swap	2	3	2	1	nfm	n	1	0
1433	J130	325	21-Feb	swap	2	3	2	2	nfm	f	1	0
1434	J130	325	21-Feb	swap	2	3	2	3	nfm	m	1	1
1435	J006	535	21-Feb	mc	2	3	2	1	nmf	n	1	0
1436	J006	535	21-Feb	mc	2	3	2	2	nmf	m	0
1437	J006	535	21-Feb	mc	2	3	2	3	nmf	f	0
1438	J022	588	21-Feb	mc	3	1	2	1	fmn	f	0
1439	J022	588	21-Feb	mc	3	1	2	2	fmn	m	0
1440	J022	588	21-Feb	mc	3	1	2	3	fmn	n	0
1441	C042	412	21-Feb	control	2	3	2	1	mnf	m	1	1
1442	C042	412	21-Feb	control	2	3	2	2	mnf	n	1	0
1443	C042	412	21-Feb	control	2	3	2	3	mnf	f	1	0
1444	J127	186	21-Feb	swap	2	3	2	1	mfn	m	1	1
1445	J127	186	21-Feb	swap	2	3	2	2	mfn	f	1	1
1446	J127	186	21-Feb	swap	2	3	2	3	mfn	n	1	0
1447	J007	189	21-Feb	mc	2	3	2	1	nfm	n	1	0
1448	J007	189	21-Feb	mc	2	3	2	2	nfm	f
1449	J007	189	21-Feb	mc	2	3	2	3	nfm	m	1	0				weird web
1450	J041	679	21-Feb	mc	2	3	2	1	nmf	n	0
1451	J041	679	21-Feb	mc	2	3	2	2	nmf	m	0
1452	J041	679	21-Feb	mc	2	3	2	3	nmf	f	0
1453	J110	674	21-Feb	swap	2	3	2	1	fmn	f	1	0
1454	J110	674	21-Feb	swap	2	3	2	2	fmn	m	0
1455	J110	674	21-Feb	swap	2	3	2	3	fmn	n	1	1
1456	C045	634	21-Feb	control	2	3	2	1	mnf	m	0
1457	C045	634	21-Feb	control	2	3	2	2	mnf	n	1	1
1458	C045	634	21-Feb	control	2	3	2	3	mnf	f	0
1459	C201	494	21-Feb	control	3	1	2	1	mfn	m	0
1460	C201	494	21-Feb	control	3	1	2	2	mfn	f	1	0
1461	C201	494	21-Feb	control	3	1	2	3	mfn	n	1	0
1462	J029	573	21-Feb	mc	2	3	2	1	fnm	f	0
1463	J029	573	21-Feb	mc	2	3	2	2	fnm	n	0
1464	J029	573	21-Feb	mc	2	3	2	3	fnm	m	0
1465	J111	515	21-Feb	swap	2	3	2	1	nfm	n	1	1
1466	J111	515	21-Feb	swap	2	3	2	2	nfm	f	1	0
1467	J111	515	21-Feb	swap	2	3	2	3	nfm	m	1	0
1468	J146	308	21-Feb	swap	3	1	2	1	nmf	n	1	0
1469	J146	308	21-Feb	swap	3	1	2	2	nmf	m	1	0
1470	J146	308	21-Feb	swap	3	1	2	3	nmf	f	1	0
1471	C200	230	21-Feb	control	3	1	2	1	fmn	f	1	1
1472	C200	230	21-Feb	control	3	1	2	2	fmn	m	1	0
1473	C200	230	21-Feb	control	3	1	2	3	fmn	n	1	0
1474	J028	633	22-Feb	mc	2	3	3	1	nmf	n	0
1475	J028	633	22-Feb	mc	2	3	3	2	nmf	m	0
1476	J028	633	22-Feb	mc	2	3	3	3	nmf	f	0
1477	J111	515	22-Feb	swap	2	3	3	1	fmn	f	1	0
1478	J111	515	22-Feb	swap	2	3	3	2	fmn	m	1	0
1479	J111	515	22-Feb	swap	2	3	3	3	fmn	n	1	0
1480	J114	536	22-Feb	swap	2	3	3	1	mnf	m	1	1
1481	J114	536	22-Feb	swap	2	3	3	2	mnf	n	1	0
1482	J114	536	22-Feb	swap	2	3	3	3	mnf	f	1	1
1483	J147	316	22-Feb	swap	2	3	3	1	mfn	m	0
1484	J147	316	22-Feb	swap	2	3	3	2	mfn	f	1	1
1485	J147	316	22-Feb	swap	2	3	3	3	mfn	n	1	1
1486	C043	411	22-Feb	control	2	3	3	1	fnm	f	0
1487	C043	411	22-Feb	control	2	3	3	2	fnm	n	1	1
1488	C043	411	22-Feb	control	2	3	3	3	fnm	m	1	0
1489	J115	424	22-Feb	swap	2	3	3	1	nfm	n	1	0
1490	J115	424	22-Feb	swap	2	3	3	2	nfm	f	1	0
1491	J115	424	22-Feb	swap	2	3	3	3	nfm	m	1	0
1492	J001	514	22-Feb	mc	3	1	3	1	nmf	n	0
1493	J001	514	22-Feb	mc	3	1	3	2	nmf	m	0
1494	J001	514	22-Feb	mc	3	1	3	3	nmf	f	0
1495	J029	573	22-Feb	mc	2	3	3	1	fmn	f	0
1496	J029	573	22-Feb	mc	2	3	3	2	fmn	m	0
1497	J029	573	22-Feb	mc	2	3	3	3	fmn	n	0
1498	J130	325	22-Feb	swap	2	3	3	1	mnf	m	0
1499	J130	325	22-Feb	swap	2	3	3	2	mnf	n	1	0
1500	J130	325	22-Feb	swap	2	3	3	3	mnf	f	0
1501	J140	543	22-Feb	swap	2	3	3	1	mfn	m	1	0
1502	J140	543	22-Feb	swap	2	3	3	2	mfn	f	1	0
1503	J140	543	22-Feb	swap	2	3	3	3	mfn	n	1	0
1504	C201	494	22-Feb	control	3	1	3	1	fnm	f	0
1505	C201	494	22-Feb	control	3	1	3	2	fnm	n	1	1
1506	C201	494	22-Feb	control	3	1	3	3	fnm	m	0
1507	C041	445	22-Feb	control	2	3	3	1	nfm	n	1	1
1508	C041	445	22-Feb	control	2	3	3	2	nfm	f	0
1509	C041	445	22-Feb	control	2	3	3	3	nfm	m	0
1510	J041	679	22-Feb	mc	2	3	3	1	nmf	n	0
1511	J041	679	22-Feb	mc	2	3	3	2	nmf	m	0
1512	J041	679	22-Feb	mc	2	3	3	3	nmf	f	0
1513	C047	627	22-Feb	control	2	3	3	1	fmn	f	1	1
1514	C047	627	22-Feb	control	2	3	3	2	fmn	m	1	0
1515	C047	627	22-Feb	control	2	3	3	3	fmn	n	1	0
1516	J023	614	22-Feb	mc	2	3	3	1	mnf	m	0
1517	J023	614	22-Feb	mc	2	3	3	2	mnf	n	1	0
1518	J023	614	22-Feb	mc	2	3	3	3	mnf	f	0
1519	C048	541	22-Feb	control	2	3	3	1	mfn	m	1	1
1520	C048	541	22-Feb	control	2	3	3	2	mfn	f	1	0
1521	C048	541	22-Feb	control	2	3	3	3	mfn	n	1	0
1522	J022	588	22-Feb	mc	3	1	3	1	fnm	f	0
1523	J022	588	22-Feb	mc	3	1	3	2	fnm	n	0
1524	J022	588	22-Feb	mc	3	1	3	3	fnm	m	0
1525	C200	230	22-Feb	control	3	1	3	1	nfm	n	1	0
1526	C200	230	22-Feb	control	3	1	3	2	nfm	f	1	0
1527	C200	230	22-Feb	control	3	1	3	3	nfm	m	1	0
1528	J110	674	22-Feb	swap	2	3	3	1	nmf	n	1	0
1529	J110	674	22-Feb	swap	2	3	3	2	nmf	m	0
1530	J110	674	22-Feb	swap	2	3	3	3	nmf	f	0
1531	J011	538	22-Feb	mc	2	3	3	1	fmn	f	0
1532	J011	538	22-Feb	mc	2	3	3	2	fmn	m	1	1
1533	J011	538	22-Feb	mc	2	3	3	3	fmn	n	1	0
1534	C044	483	22-Feb	control	2	3	3	1	mnf	m	1	0
1535	C044	483	22-Feb	control	2	3	3	2	mnf	n	1	0
1536	C044	483	22-Feb	control	2	3	3	3	mnf	f	0
1537	J101	477	22-Feb	swap	2	3	3	1	mfn	m	0
1538	J101	477	22-Feb	swap	2	3	3	2	mfn	f	0
1539	J101	477	22-Feb	swap	2	3	3	3	mfn	n	1	0
1540	J010	349	22-Feb	mc	3	1	3	1	fnm	f	1	1
1541	J010	349	22-Feb	mc	3	1	3	2	fnm	n	1	0
1542	J010	349	22-Feb	mc	3	1	3	3	fnm	m	1	0
1543	J146	308	22-Feb	swap	3	1	3	1	nfm	n	1	0
1544	J146	308	22-Feb	swap	3	1	3	2	nfm	f	1	1
1545	J146	308	22-Feb	swap	3	1	3	3	nfm	m	1	0
1546	J131	265	22-Feb	swap	3	1	3	1	nmf	n	0
1547	J131	265	22-Feb	swap	3	1	3	2	nmf	m	0
1548	J131	265	22-Feb	swap	3	1	3	3	nmf	f	0
1549	J102	298	22-Feb	swap	3	1	3	1	fmn	f
1550	J102	298	22-Feb	swap	3	1	3	2	fmn	m
1551	J102	298	22-Feb	swap	3	1	3	3	fmn	n	0
1552	J119	363	22-Feb	swap	3	1	3	1	mnf	m	1	1
1553	J119	363	22-Feb	swap	3	1	3	2	mnf	n	1	0
1554	J119	363	22-Feb	swap	3	1	3	3	mnf	f	1	0
1555	J100	408	22-Feb	swap	2	3	3	1	mfn	m	0
1556	J100	408	22-Feb	swap	2	3	3	2	mfn	f	0
1557	J100	408	22-Feb	swap	2	3	3	3	mfn	n	0
1558	J008	396	22-Feb	mc	3	1	3	1	fnm	f	0
1559	J008	396	22-Feb	mc	3	1	3	2	fnm	n	1	0
1560	J008	396	22-Feb	mc	3	1	3	3	fnm	m	1	0
1561	J109	456	22-Feb	swap	3	1	3	1	nfm	n	0
1562	J109	456	22-Feb	swap	3	1	3	2	nfm	f	0
1563	J109	456	22-Feb	swap	3	1	3	3	nfm	m	0
1564	C042	412	22-Feb	control	2	3	3	1	nmf	n	1	1
1565	C042	412	22-Feb	control	2	3	3	2	nmf	m	0
1566	C042	412	22-Feb	control	2	3	3	3	nmf	f	0
1567	J127	186	22-Feb	swap	2	3	3	1	fmn	f	1	0
1568	J127	186	22-Feb	swap	2	3	3	2	fmn	m	1	0
1569	J127	186	22-Feb	swap	2	3	3	3	fmn	n	1	0
1570	J150	569	22-Feb	swap	2	3	3	1	mfn	m	1	1
1571	J150	569	22-Feb	swap	2	3	3	2	mfn	f	1	1
1572	J150	569	22-Feb	swap	2	3	3	3	mfn	n	1	1
1573	C050	519	22-Feb	control	2	3	3	1	fnm	f	0
1574	C050	519	22-Feb	control	2	3	3	2	fnm	n	0
1575	C050	519	22-Feb	control	2	3	3	3	fnm	m	0
1576	J007	189	22-Feb	mc	2	3	3	1	nfm	n	1	0				weird web
1577	J007	189	22-Feb	mc	2	3	3	2	nfm	f	1	0
1578	J007	189	22-Feb	mc	2	3	3	3	nfm	m	1	0
1579	J106	475	22-Feb	swap	2	3	3	1	nmf	n	0
1580	J106	475	22-Feb	swap	2	3	3	2	nmf	m	0
1581	J106	475	22-Feb	swap	2	3	3	3	nmf	f	0
1582	J006	535	22-Feb	mc	2	3	3	1	fmn	f	1	1
1583	J006	535	22-Feb	mc	2	3	3	2	fmn	m	0
1584	J006	535	22-Feb	mc	2	3	3	3	fmn	n	0
1585	C045	634	22-Feb	control	2	3	3	1	mnf	m	1	0
1586	C045	634	22-Feb	control	2	3	3	2	mnf	n	1	0
1587	C045	634	22-Feb	control	2	3	3	3	mnf	f	1	1
1588	C202	399	22-Feb	control	3	1	3	1	mfn	m	0
1589	C202	399	22-Feb	control	3	1	3	2	mfn	f	0
1590	C202	399	22-Feb	control	3	1	3	3	mfn	n	0
1591	C046	492	22-Feb	control	2	3	3	1	fnm	f	0
1592	C046	492	22-Feb	control	2	3	3	2	fnm	n	0
1593	C046	492	22-Feb	control	2	3	3	3	fnm	m	0
1594	J046	698	22-Feb	mc	3	1	3	1	nfm	n	1	0
1595	J046	698	22-Feb	mc	3	1	3	2	nfm	f	1	0
1596	J046	698	22-Feb	mc	3	1	3	3	nfm	m	0
1597	C040	366	22-Feb	control	2	3	3	1	fnm	f	0
1598	C040	366	22-Feb	control	2	3	3	2	fnm	n	0
1599	C040	366	22-Feb	control	2	3	3	3	fnm	m	0
1600	J145	580	22-Feb	swap	3	1	3	1	nfm	n	0
1601	J145	580	22-Feb	swap	3	1	3	2	nfm	f	0
1602	J145	580	22-Feb	swap	3	1	3	3	nfm	m	0
1603	C201	367	20-Mar	control	3	2	1	1	nmf	n	1	0	0	43	1.308
1604	C201	367	20-Mar	control	3	2	1	2	nmf	m	0
1605	C201	367	20-Mar	control	3	2	1	3	nmf	f	1	1
1606	J119	398	20-Mar	swap	3	2	1	1	fmn	f	1	1	44	3	2.909
1607	J119	398	20-Mar	swap	3	2	1	2	fmn	m	1	0
1608	J119	398	20-Mar	swap	3	2	1	3	fmn	n	1	0
1609	J131	168	20-Mar	swap	3	2	1	1	mnf	m	1	0	0	4	1.064	built opp
1610	J131	168	20-Mar	swap	3	2	1	2	mnf	n	1	0
1611	J131	168	20-Mar	swap	3	2	1	3	mnf	f	1	0
1612	C200	247	20-Mar	control	3	2	1	1	mfn	m	1	0	37	19	1.477
1613	C200	247	20-Mar	control	3	2	1	2	mfn	f	1	1
1614	C200	247	20-Mar	control	3	2	1	3	mfn	n	1	0
1615	J146	279	20-Mar	swap	3	2	1	1	fnm	f	1	1	78	2	1.443
1616	J146	279	20-Mar	swap	3	2	1	2	fnm	n	1	0
1617	J146	279	20-Mar	swap	3	2	1	3	fnm	m	1	0
1618	J046	759	20-Mar	mc	3	2	1	1	nfm	n	1	1	8	23	5.04
1619	J046	759	20-Mar	mc	3	2	1	2	nfm	f	0
1620	J046	759	20-Mar	mc	3	2	1	3	nfm	m	0
1621	J145	622	20-Mar	swap	3	2	1	1	nmf	n	0		0	45	3.19
1622	J145	622	20-Mar	swap	3	2	1	2	nmf	m	0
1623	J145	622	20-Mar	swap	3	2	1	3	nmf	f	0
1624	J109	337	20-Mar	swap	3	2	1	1	mnf	m	0		86	0	1.78
1625	J109	337	20-Mar	swap	3	2	1	2	mnf	n	1	0
1626	J109	337	20-Mar	swap	3	2	1	3	mnf	f	0
1627	C202	413	20-Mar	control	3	2	1	1	mfn	m	1	1	13	2	2.175
1628	C202	413	20-Mar	control	3	2	1	2	mfn	f	1	0
1629	C202	413	20-Mar	control	3	2	1	3	mfn	n	1	0
1630	J010	453	20-Mar	mc	3	2	1	1	fnm	f	1	1	8	3	3.775
1631	J010	453	20-Mar	mc	3	2	1	2	fnm	n	1	0
1632	J010	453	20-Mar	mc	3	2	1	3	fnm	m	1	0
1633	J001	605	20-Mar	mc	3	2	1	1	nfm	n	0		0	16	4.409
1634	J001	605	20-Mar	mc	3	2	1	2	nfm	f	0
1635	J001	605	20-Mar	mc	3	2	1	3	nfm	m	0
1636	J145	622	21-Mar	swap	3	2	2	1	nmf	n	0
1637	J145	622	21-Mar	swap	3	2	2	2	nmf	m	0
1638	J145	622	21-Mar	swap	3	2	2	3	nmf	f	0
1639	J109	337	21-Mar	swap	3	2	2	1	fmn	f	1	1
1640	J109	337	21-Mar	swap	3	2	2	2	fmn	m	0
1641	J109	337	21-Mar	swap	3	2	2	3	fmn	n	1	1
1642	C201	367	21-Mar	control	3	2	2	1	mnf	m	1	1
1643	C201	367	21-Mar	control	3	2	2	2	mnf	n	1	1
1644	C201	367	21-Mar	control	3	2	2	3	mnf	f	0
1645	J131	168	21-Mar	swap	3	2	2	1	mfn	m	0
1646	J131	168	21-Mar	swap	3	2	2	2	mfn	f
1647	J131	168	21-Mar	swap	3	2	2	3	mfn	n	1	0
1648	J001	605	21-Mar	mc	3	2	2	1	fnm	f	0
1649	J001	605	21-Mar	mc	3	2	2	2	fnm	n	0
1650	J001	605	21-Mar	mc	3	2	2	3	fnm	m	0
1651	J010	453	21-Mar	mc	3	2	2	1	nfm	n	1	0
1652	J010	453	21-Mar	mc	3	2	2	2	nfm	f	1	1
1653	J010	453	21-Mar	mc	3	2	2	3	nfm	m	1	1
1654	J146	279	21-Mar	swap	3	2	2	1	nmf	n	1	0
1655	J146	279	21-Mar	swap	3	2	2	2	nmf	m	1	0
1656	J146	279	21-Mar	swap	3	2	2	3	nmf	f	1	0
1657	C202	413	21-Mar	control	3	2	2	1	fmn	f	1	1
1658	C202	413	21-Mar	control	3	2	2	2	fmn	m	0
1659	C202	413	21-Mar	control	3	2	2	3	fmn	n	1	1
1660	J046	759	21-Mar	mc	3	2	2	1	mfn	m	0
1661	J046	759	21-Mar	mc	3	2	2	2	mfn	f	0
1662	J046	759	21-Mar	mc	3	2	2	3	mfn	n	0
1663	C200	247	21-Mar	control	3	2	2	1	fnm	f	1	1
1664	C200	247	21-Mar	control	3	2	2	2	fnm	n	1	0
1665	C200	247	21-Mar	control	3	2	2	3	fnm	m	1	0
1666	J119	398	21-Mar	swap	3	2	2	1	nfm	n	1	0
1667	J119	398	21-Mar	swap	3	2	2	2	nfm	f	1	1
1668	J119	398	21-Mar	swap	3	2	2	3	nfm	m	1	1
1669	J119	398	22-Mar	swap	3	2	3	1	nmf	n	1	1
1670	J119	398	22-Mar	swap	3	2	3	2	nmf	m	1	1
1671	J119	398	22-Mar	swap	3	2	3	3	nmf	f	1	1
1672	J109	337	22-Mar	swap	3	2	3	1	fmn	f	0
1673	J109	337	22-Mar	swap	3	2	3	2	fmn	m	0
1674	J109	337	22-Mar	swap	3	2	3	3	fmn	n	1	1
1675	J145	622	22-Mar	swap	3	2	3	1	mnf	m	0
1676	J145	622	22-Mar	swap	3	2	3	2	mnf	n	0
1677	J145	622	22-Mar	swap	3	2	3	3	mnf	f	0
1678	J146	279	22-Mar	swap	3	2	3	1	mfn	m	1	0
1679	J146	279	22-Mar	swap	3	2	3	2	mfn	f	1	0
1680	J146	279	22-Mar	swap	3	2	3	3	mfn	n	1	0
1681	C202	413	22-Mar	control	3	2	3	1	fnm	f	0
1682	C202	413	22-Mar	control	3	2	3	2	fnm	n	1	1
1683	C202	413	22-Mar	control	3	2	3	3	fnm	m	1	1
1684	J001	605	22-Mar	mc	3	2	3	1	nfm	n	0
1685	J001	605	22-Mar	mc	3	2	3	2	nfm	f	0
1686	J001	605	22-Mar	mc	3	2	3	3	nfm	m	1	1
1687	C200	247	22-Mar	control	3	2	3	1	nmf	n	1	0
1688	C200	247	22-Mar	control	3	2	3	2	nmf	m	1	0
1689	C200	247	22-Mar	control	3	2	3	3	nmf	f	1	1
1690	C201	367	22-Mar	control	3	2	3	1	fmn	f	0
1691	C201	367	22-Mar	control	3	2	3	2	fmn	m	1	1
1692	C201	367	22-Mar	control	3	2	3	3	fmn	n	1	1
1693	J010	453	22-Mar	mc	3	2	3	1	mnf	m	1	1
1694	J010	453	22-Mar	mc	3	2	3	2	mnf	n	1	0
1695	J010	453	22-Mar	mc	3	2	3	3	mnf	f	1	0
1696	J131	168	22-Mar	swap	3	2	3	1	fnm	f	0
1697	J131	168	22-Mar	swap	3	2	3	2	fnm	n	1	1
1698	J131	168	22-Mar	swap	3	2	3	3	fnm	m	0
1699	J046	759	22-Mar	mc	3	2	3	1	nfm	n	0
1700	J046	759	22-Mar	mc	3	2	3	2	nfm	f	0
1701	J046	759	22-Mar	mc	3	2	3	3	nfm	m	0
1702	J010	357	24-Apr	mc	3	3	1	1	fmn	f	1	1	10	23	2.63
1703	J010	357	24-Apr	mc	3	3	1	2	fmn	m	1	1
1704	J010	357	24-Apr	mc	3	3	1	3	fmn	n	1	0
1705	J146	301	24-Apr	swap	3	3	1	1	mnf	m	1	1	1	13	1.628	built opp
1706	J146	301	24-Apr	swap	3	3	1	2	mnf	n	1	0
1707	J146	301	24-Apr	swap	3	3	1	3	mnf	f	1	0
1708	J119	365	24-Apr	swap	3	3	1	1	mfn	m	1	1	8	36	3.019
1709	J119	365	24-Apr	swap	3	3	1	2	mfn	f	1	1
1710	J119	365	24-Apr	swap	3	3	1	3	mfn	n	1	0
1711	J001	548	24-Apr	mc	3	3	1	1	fnm	f	0		0	47	3.153
1712	J001	548	24-Apr	mc	3	3	1	2	fnm	n	0
1713	J001	548	24-Apr	mc	3	3	1	3	fnm	m	0
1714	J109	355	24-Apr	swap	3	3	1	1	nfm	n	1	1	49	1	2.069
1715	J109	355	24-Apr	swap	3	3	1	2	nfm	f	0
1716	J109	355	24-Apr	swap	3	3	1	3	nfm	m	0
1717	C202	324	24-Apr	control	3	3	1	1	nmf	n	1	1	40	2	1.408
1718	C202	324	24-Apr	control	3	3	1	2	nmf	m	1	0
1719	C202	324	24-Apr	control	3	3	1	3	nmf	f	1	0
1720	J145	284	24-Apr	swap	3	3	1	1	fmn	f	0		0	13	0.804
1721	J145	284	24-Apr	swap	3	3	1	2	fmn	m	0
1722	J145	284	24-Apr	swap	3	3	1	3	fmn	n	0
1723	J131	211	24-Apr	swap	3	3	1	1	mnf	m	1	1	28	27	1.426
1724	J131	211	24-Apr	swap	3	3	1	2	mnf	n	1	1
1725	J131	211	24-Apr	swap	3	3	1	3	mnf	f	0
1726	J046	404	24-Apr	mc	3	3	1	1	mfn	m	0		8	25	2.952
1727	J046	404	24-Apr	mc	3	3	1	2	mfn	f	1	0
1728	J046	404	24-Apr	mc	3	3	1	3	mfn	n	0
1729	C201	397	24-Apr	control	3	3	1	1	fnm	f	1	0	0	14	1.26
1730	C201	397	24-Apr	control	3	3	1	2	fnm	n	1	0
1731	C201	397	24-Apr	control	3	3	1	3	fnm	m	1	0
1732	C200	223	24-Apr	control	3	3	1	1	nfm	n	1	0	13	19	1.042
1733	C200	223	24-Apr	control	3	3	1	2	nfm	f	1	1
1734	C200	223	24-Apr	control	3	3	1	3	nfm	m	0
1735	J131	211	25-Apr	swap	3	3	2	1	nmf	n	1	1
1736	J131	211	25-Apr	swap	3	3	2	2	nmf	m	1	1
1737	J131	211	25-Apr	swap	3	3	2	3	nmf	f	0
1738	J010	357	25-Apr	mc	3	3	2	1	fmn	f	0
1739	J010	357	25-Apr	mc	3	3	2	2	fmn	m	1	0
1740	J010	357	25-Apr	mc	3	3	2	3	fmn	n	1	0
1741	C202	324	25-Apr	control	3	3	2	1	mnf	m	1	1
1742	C202	324	25-Apr	control	3	3	2	2	mnf	n	1	0
1743	C202	324	25-Apr	control	3	3	2	3	mnf	f	1	0
1744	J146	301	25-Apr	swap	3	3	2	1	mfn	m	1	1				built opp
1745	J146	301	25-Apr	swap	3	3	2	2	mfn	f	1	0
1746	J146	301	25-Apr	swap	3	3	2	3	mfn	n	1	0
1747	J119	365	25-Apr	swap	3	3	2	1	fnm	f	1	1
1748	J119	365	25-Apr	swap	3	3	2	2	fnm	n	1	0
1749	J119	365	25-Apr	swap	3	3	2	3	fnm	m	1	0
1750	J046	404	25-Apr	mc	3	3	2	1	nfm	n	1	0
1751	J046	404	25-Apr	mc	3	3	2	2	nfm	f	1	0
1752	J046	404	25-Apr	mc	3	3	2	3	nfm	m	1	0
1753	J109	355	25-Apr	swap	3	3	2	1	fmn	f	1	1
1754	J109	355	25-Apr	swap	3	3	2	2	fmn	m	1	0
1755	J109	355	25-Apr	swap	3	3	2	3	fmn	n	1	0
1756	J001	548	25-Apr	mc	3	3	2	1	mnf	m	0
1757	J001	548	25-Apr	mc	3	3	2	2	mnf	n	0
1758	J001	548	25-Apr	mc	3	3	2	3	mnf	f	0
1759	C201	397	25-Apr	control	3	3	2	1	mfn	m	1	1
1760	C201	397	25-Apr	control	3	3	2	2	mfn	f	0
1761	C201	397	25-Apr	control	3	3	2	3	mfn	n	1	1
1762	C200	223	25-Apr	control	3	3	2	1	fnm	f	1	0
1763	C200	223	25-Apr	control	3	3	2	2	fnm	n	0
1764	C200	223	25-Apr	control	3	3	2	3	fnm	m	1	1
1765	J145	284	25-Apr	swap	3	3	2	1	nfm	n	0
1766	J145	284	25-Apr	swap	3	3	2	2	nfm	f	0
1767	J145	284	25-Apr	swap	3	3	2	3	nfm	m	0
1768	J010	357	26-Apr	mc	3	3	3	1	nmf	n	1	1
1769	J010	357	26-Apr	mc	3	3	3	2	nmf	m	1	1
1770	J010	357	26-Apr	mc	3	3	3	3	nmf	f	0
1771	J001	548	26-Apr	mc	3	3	3	1	fmn	f	0
1772	J001	548	26-Apr	mc	3	3	3	2	fmn	m	0
1773	J001	548	26-Apr	mc	3	3	3	3	fmn	n	0
1774	J131	211	26-Apr	swap	3	3	3	1	mnf	m	1	1
1775	J131	211	26-Apr	swap	3	3	3	2	mnf	n	1	0
1776	J131	211	26-Apr	swap	3	3	3	3	mnf	f	1	1
1777	C202	324	26-Apr	control	3	3	3	1	mfn	m	1	1
1778	C202	324	26-Apr	control	3	3	3	2	mfn	f	0
1779	C202	324	26-Apr	control	3	3	3	3	mfn	n	1	0
1780	J109	355	26-Apr	swap	3	3	3	1	fnm	f	1	0
1781	J109	355	26-Apr	swap	3	3	3	2	fnm	n	1	0
1782	J109	355	26-Apr	swap	3	3	3	3	fnm	m	1	0
1783	C201	397	26-Apr	control	3	3	3	1	nfm	n	0
1784	C201	397	26-Apr	control	3	3	3	2	nfm	f	0
1785	C201	397	26-Apr	control	3	3	3	3	nfm	m	0
1786	J119	365	26-Apr	swap	3	3	3	1	nmf	n	1	1
1787	J119	365	26-Apr	swap	3	3	3	2	nmf	m	1	1
1788	J119	365	26-Apr	swap	3	3	3	3	nmf	f	1	0
1789	J046	404	26-Apr	mc	3	3	3	1	fmn	f	1	1
1790	J046	404	26-Apr	mc	3	3	3	2	fmn	m	1	1
1791	J046	404	26-Apr	mc	3	3	3	3	fmn	n	0
1792	J146	301	26-Apr	swap	3	3	3	1	mnf	m	1	1
1793	J146	301	26-Apr	swap	3	3	3	2	mnf	n	1	0
1794	J146	301	26-Apr	swap	3	3	3	3	mnf	f	1	0
1795	C200	223	26-Apr	control	3	3	3	1	mfn	m	1	1
1796	C200	223	26-Apr	control	3	3	3	2	mfn	f	0
1797	C200	223	26-Apr	control	3	3	3	3	mfn	n	1	0
1798	J145	284	26-Apr	swap	3	3	3	1	fnm	f	0
1799	J145	284	26-Apr	swap	3	3	3	2	fnm	n	0
1800	J145	284	26-Apr	swap	3	3	3	3	fnm	m	0
