# Supplementary material for: Juvenile social experience generates differences in behavioral variation but not averages
Source: Behav Ecol. 2018 Dec 21;30(2):455–64. doi: 10.1093/beheco/ary185 (PMC6450201; doi:10.1093/beheco/ary185)
Supplement: Supplemetary File 4 [file ary185_suppl_supplemetary_file-4.zip › ary185_suppl_Supplemetary_File-4.R]

rm(list = ls())
library(lme4)
library(bbmle)
library(lmtest)
library(tidyverse)
library(dplyr)
library(MCMCglmm)
library(nnet)
library(lsmeans)


# first a DF of just behavior and web

setwd("")

devel <- read.csv("~/BE_devel_data.csv", na = 'NA')


#first, make df of just those that have complete cases for GF lines, then apply back to mt_behav


# get average weight across trials and attack numbers within day for supp analysis

devel.attack.day <- devel %>%
     group_by(ID, web, day) %>%
     mutate(attack.number.day = sum(attack, na.rm=TRUE))

devel.day <- left_join(devel, devel.attack.day)
devel.day <- devel.day[devel.day$day==1,]

devel.avg.wt <- devel %>%
     group_by(ID) %>%
     summarize(weight.avg = mean(weight, na.rm=TRUE))

devel <- left_join(devel, devel.avg.wt)


# center everything
devel$weight.c <- (devel$weight - mean(devel$weight))/sd(devel$weight)

# make distance as continous distance
devel$distance <- ifelse(devel$distance == 'f', 3, ifelse(devel$distance == 'n', 1, 2))

# add res for OLRE
devel$IND <- as.factor(devel$res)

# make DF for just web models
devel.web<- devel[complete.cases(devel$gum),]


# MCMC MODELS FOR ATTACK
prior.binom.1 <- list(R=list(V=1,fix = 1),  
     G=list(G1=list(V=1,nu=1,alpha.mu=0,alpha.V=25^2)))

attack.mcmc<-MCMCglmm(attack ~ 1 + weight.c * treatment +  distance + web , 
     random = ~ ID, 
     data=devel , prior = prior.binom.1,
     family = "categorical", nitt=500000, burnin=50000, thin=100, verbose=TRUE)

# for checking fit
plot(attack.mcmc$VCV)
autocorr(attack.mcmc$VCV)
effectiveSize(attack.mcmc$VCV)


# Treatment specific models

prior.binom.2 <- list(R=list(V=1,fix=1), G=list(G1=list(V=1,nu=1,alpha.mu=0,alpha.V=25^2), G2=list(V=1,nu=1,alpha.mu=0,alpha.V=25^2), G3=list(V=1,nu=1,alpha.mu=0,alpha.V=25^2)))

attack.mcmc.id<-MCMCglmm(attack ~ 1 + weight.c * treatment + distance + web , 
     random = ~ idh(at.level(treatment,"swap")):ID + 
          idh(at.level(treatment,"mc")):ID + 
          idh(at.level(treatment,"control")):ID, 
     data=devel , prior = prior.binom.2,
     family = "categorical", nitt=500000, burnin=50000, thin=100, verbose=TRUE)


# If we want to compare a model that includes trial within the day to check for pseudo repeatbality 

prior.binom.3 <- list(R=list(V=1,fix=1), G=list(G1=list(V=1,nu=1,alpha.mu=0,alpha.V=25^2), G2=list(V=1,nu=1,alpha.mu=0,alpha.V=25^2), G3=list(V=1,nu=1,alpha.mu=0,alpha.V=25^2), 
G4=list(V=1,nu=1,alpha.mu=0,alpha.V=25^2), G4=list(V=1,nu=1,alpha.mu=0,alpha.V=25^2)))

attack.mcmc.id.full.2<-MCMCglmm(attack ~ 1 + weight.c + treatment + distance + web, 
     random = ~ idh(at.level(treatment,"swap")):ID + 
          idh(at.level(treatment,"mc")):ID + 
          idh(at.level(treatment,"control")):ID + 
          trial_day, 
     data=devel , prior = prior.binom.3,
     family = "categorical", nitt=500000, burnin=50000, thin=100, verbose=TRUE)


#### repeatability and variances from attack model

attack.swap.rpt <- attack.mcmc.id$VCV[,1]/(attack.mcmc.id$VCV[,1] + attack.mcmc.id$VCV[,4] + pi^2/3)

mean(attack.swap.rpt)
HPDinterval(attack.swap.rpt)
mean(attack.mcmc.id$VCV[,1])
HPDinterval(attack.mcmc.id$VCV[,1])

attack.control.rpt <- attack.mcmc.id$VCV[,3]/(attack.mcmc.id$VCV[,3] + attack.mcmc.id$VCV[,4] + pi^2/3)

mean(attack.control.rpt)
HPDinterval(attack.control.rpt)
mean(attack.mcmc.id$VCV[,3])
HPDinterval(attack.mcmc.id$VCV[,3])

attack.mc.rpt <- attack.mcmc.id$VCV[,2]/(attack.mcmc.id$VCV[,2] + attack.mcmc.id$VCV[,4] + pi^2/3)

mean(attack.mc.rpt)
HPDinterval(attack.mc.rpt)
mean(attack.mcmc.id$VCV[,2])
HPDinterval(attack.mcmc.id$VCV[,2])


# figure for treatment x weight effect on attacking

attack.coef<- clean.MCMC(attack.mcmc.id)

tiff("output/attack ~ weight.tiff", width = 6, height = 5, pointsize = 1/300, units = 'in', res = 300)
par(mar=c(4.5, 5, 0.5, 0.5))

plot(jitter(devel.control$attack) ~ jitter(devel.control$weight.c), xlab = "Spider mass", ylab="Attacked", xlim=c(min(devel$weight.c), max(devel$weight.c)),
	cex.lab = 1.5, cex.axis = 1.5,   cex = 1.5, yaxt = "n")
points(jitter(devel.mc$attack) ~ jitter(devel.mc$weight.c), col='blue', pch=4)
points(jitter(devel.swap$attack) ~ jitter(devel.swap$weight.c), col='red', pch=6)

yticks <- c(0,1)
axis(2, at = yticks, labels = yticks, col.axis="black", las=2, cex.axis=1.5)

seq.wt <- seq(min(devel$weight.c, na.rm=TRUE), max(devel$weight.c, na.rm=TRUE), 0.1)

#MC
points(seq.wt, plogis(attack.coef[1,2] + 
          attack.coef[2,2]*seq.wt + 
          attack.coef[3,2] + 
          attack.coef[5,2]*mean(devel$distance) + 
          attack.coef[6,2]*mean(devel$web) + 
          attack.coef[7,2]*seq.wt), 
     type = 'l', col = 'blue', lwd = 3)

#control
points(seq.wt, plogis(attack.coef[1,2] + 
          attack.coef[2,2]*seq.wt + 
          attack.coef[5,2]*mean(devel$distance) + 
          attack.coef[6,2]*mean(devel$web)), 
     type = 'l', col = 'black', lwd = 3)


#swap
points(seq.wt, plogis(attack.coef[1,2] + 
          attack.coef[2,2]*seq.wt + 
          attack.coef[4,2] + 
          attack.coef[5,2]*mean(devel$distance) + 
          attack.coef[6,2]*mean(devel$web) + 
          attack.coef[8,2]*seq.wt), 
     type = 'l', col = 'red', lwd = 3)

dev.off()


########## retreat models

retreat.mcmc<-MCMCglmm(retreat ~ 1 + weight.c * treatment + distance + web , 
     random = ~ ID, 
     data=devel , prior = prior.binom.1,
     family = "categorical", nitt=500000, burnin=50000, thin=100, verbose=TRUE)


retreat.mcmc.id<-MCMCglmm(retreat ~ 1 + weight.c * treatment + distance + web , 
     random = ~ idh(at.level(treatment,"swap")):ID + 
          idh(at.level(treatment,"mc")):ID + 
          idh(at.level(treatment,"control")):ID, 
     data=devel , prior = prior.binom.2,
     family = "categorical", nitt=500000, burnin=50000, thin=100, verbose=FALSE)

retreat.swap.rpt <- retreat.mcmc.id$VCV[,1]/(retreat.mcmc.id$VCV[,1] + retreat.mcmc.id$VCV[,4] + pi^2/3)

mean(retreat.swap.rpt)
HPDinterval(retreat.swap.rpt)
mean(retreat.mcmc.id$VCV[,1])
HPDinterval(retreat.mcmc.id$VCV[,1])

retreat.control.rpt <- retreat.mcmc.id$VCV[,3]/(retreat.mcmc.id$VCV[,3] + retreat.mcmc.id$VCV[,4] + pi^2/3)

mean(retreat.control.rpt)
HPDinterval(retreat.control.rpt)
mean(retreat.mcmc.id$VCV[,3])
HPDinterval(retreat.mcmc.id$VCV[,3])

retreat.mc.rpt <- retreat.mcmc.id$VCV[,2]/(retreat.mcmc.id$VCV[,2] + retreat.mcmc.id$VCV[,4] + pi^2/3)

mean(retreat.mc.rpt)
HPDinterval(retreat.mc.rpt)
mean(retreat.mcmc.id$VCV[,2])
HPDinterval(retreat.mcmc.id$VCV[,2])

# FIGURE FOR RETREAT

retreat.coef<- clean.MCMC(retreat.mcmc.id)

tiff("output/retreat ~ weight.tiff", width = 6, height = 5, pointsize = 1/300, units = 'in', res = 300)
par(mar=c(4.5, 5, 0.5, 0.5))

plot(jitter(devel.control$retreat) ~ jitter(devel.control$weight.c), xlab = "Spider mass", ylab="retreated", xlim=c(min(devel$weight.c), max(devel$weight.c)),
     cex.lab = 1.5, cex.axis = 1.5,   cex = 1.5, yaxt = "n")
points(jitter(devel.mc$retreat) ~ jitter(devel.mc$weight.c), col='blue', pch=4)
points(jitter(devel.swap$retreat) ~ jitter(devel.swap$weight.c), col='red', pch=6)

yticks <- c(0,1)
axis(2, at = yticks, labels = yticks, col.axis="black", las=2, cex.axis=1.5)

seq.wt <- seq(min(devel$weight.c, na.rm=TRUE), max(devel$weight.c, na.rm=TRUE), 0.1)

#MC
points(seq.wt, plogis(retreat.coef[1,2] + 
          retreat.coef[2,2]*seq.wt + 
          retreat.coef[3,2] + 
          retreat.coef[5,2]*mean(devel$distance) + 
          retreat.coef[6,2]*mean(devel$web) + 
          retreat.coef[7,2]*seq.wt), 
     type = 'l', col = 'blue', lwd = 3)

#control

points(seq.wt, plogis(retreat.coef[1,2] + 
          retreat.coef[2,2]*seq.wt + 
          retreat.coef[5,2]*mean(devel$distance) + 
          retreat.coef[6,2]*mean(devel$web)), 
     type = 'l', col = 'black', lwd = 3)


#swap
points(seq.wt, plogis(retreat.coef[1,2] + 
          retreat.coef[2,2]*seq.wt + 
          retreat.coef[4,2] + 
          retreat.coef[5,2]*mean(devel$distance) + 
          retreat.coef[6,2]*mean(devel$web) + 
          retreat.coef[8,2]*seq.wt), 
     type = 'l', col = 'red', lwd = 3)

dev.off()


########## gumfooted lines 

prior.pois.1 <- list(R=list(V=1e-10,nu=-1), 
     G=list(G1=list(V=1,nu=1,alpha.mu=0,alpha.V=25^2)))
prior.pois.2 <- list(R=list(V=1e-10,nu=-1), 
     G=list(G1=list(V=1,nu=1,alpha.mu=0,alpha.V=25^2), 
          G2=list(V=1,nu=1,alpha.mu=0,alpha.V=25^2), 
          G3=list(V=1,nu=1,alpha.mu=0,alpha.V=25^2)))

gum.mcmc<-MCMCglmm(gum ~ 1 + weight.c * treatment + web , 
     random = ~ ID, 
     data=devel.web, prior = prior.pois.1,
     family = "poisson", nitt=500000, burnin=50000, thin=100, verbose=TRUE)

gum.mcmc.id<-MCMCglmm(gum ~ 1 + weight.c * treatment + web , 
     random = ~ idh(at.level(treatment,"swap")):ID + 
          idh(at.level(treatment,"mc")):ID + 
          idh(at.level(treatment,"control")):ID, 
     data=devel.web, prior = prior.pois.2,
     family = "poisson", nitt=500000, burnin=50000, thin=100, verbose=FALSE)

#repeats for gumfooted lines
gum.swap.rpt <- gum.mcmc.id$VCV[,1]/(gum.mcmc.id$VCV[,1] + gum.mcmc.id$VCV[,4] + 
          log(1/exp(gum.mcmc.id$Sol[,1]) + 1))

mean(gum.swap.rpt)
HPDinterval(gum.swap.rpt)
mean(gum.mcmc.id$VCV[,1])
HPDinterval(gum.mcmc.id$VCV[,1])

gum.control.rpt <- gum.mcmc.id$VCV[,3]/(gum.mcmc.id$VCV[,3] + gum.mcmc.id$VCV[,4] + 
          log(1/exp(gum.mcmc.id$Sol[,1]) + 1))

mean(gum.control.rpt)
HPDinterval(gum.control.rpt)
mean(gum.mcmc.id$VCV[,3])
HPDinterval(gum.mcmc.id$VCV[,3])

gum.mc.rpt <- gum.mcmc.id$VCV[,2]/(gum.mcmc.id$VCV[,2] + gum.mcmc.id$VCV[,4] + 
          log(1/exp(gum.mcmc.id$Sol[,2]) + 1))

mean(gum.mc.rpt)
HPDinterval(gum.mc.rpt)
mean(gum.mcmc.id$VCV[,2])
HPDinterval(gum.mcmc.id$VCV[,2])


########## structural

structural.mcmc<-MCMCglmm(structural ~ 1 + weight.c * treatment + web , 
     random = ~ ID, 
     data=devel.web, prior = prior.pois.1,
     family = "poisson", nitt=500000, burnin=50000, thin=100, verbose=TRUE)


structural.mcmc.id<-MCMCglmm(structural ~ 1  + weight.c * treatment + web  , 
     random = ~ idh(at.level(treatment,"swap")):ID + 
          idh(at.level(treatment,"mc")):ID + 
          idh(at.level(treatment,"control")):ID, 
     data=devel.web, prior = prior.pois.2,
     family = "poisson", nitt=500000, burnin=50000, thin=100, verbose=FALSE)

structural.swap.rpt <- structural.mcmc.id$VCV[,1]/(structural.mcmc.id$VCV[,1] + structural.mcmc.id$VCV[,4] + 
          log(1/exp(structural.mcmc.id$Sol[,1]) + 1))

mean(structural.swap.rpt)
HPDinterval(structural.swap.rpt)
mean(structural.mcmc.id$VCV[,1])
HPDinterval(structural.mcmc.id$VCV[,1])

structural.control.rpt <- structural.mcmc.id$VCV[,3]/(structural.mcmc.id$VCV[,3] + structural.mcmc.id$VCV[,4] + 
          log(1/exp(structural.mcmc.id$Sol[,1]) + 1))

mean(structural.control.rpt)
HPDinterval(structural.control.rpt)
mean(structural.mcmc.id$VCV[,3])
HPDinterval(structural.mcmc.id$VCV[,3])

structural.mc.rpt <- structural.mcmc.id$VCV[,2]/(structural.mcmc.id$VCV[,2] + structural.mcmc.id$VCV[,4] + 
          log(1/exp(structural.mcmc.id$Sol[,2]) + 1))

mean(structural.mc.rpt)
HPDinterval(structural.mc.rpt)
mean(structural.mcmc.id$VCV[,2])
HPDinterval(structural.mcmc.id$VCV[,2])


########## web weight

prior.gaus.1 <- list(R=list(V=1, nu=0.002), 
     G=list(G1=list(V=1, nu=0.002)))
prior.gaus.2 <- list(R=list(V=1, nu=0.002), 
     G=list(G1=list(V=1, nu=0.002), 
          G2=list(V=1, nu=0.002), 
          G3=list(V=1, nu=0.002)))

weight.mcmc<-MCMCglmm(web.weight ~ 1 + weight.c * treatment + web , 
     random = ~ ID, 
     data=devel.web, prior = prior.gaus.1,
     family = "gaussian", nitt=500000, burnin=50000, thin=100, verbose=TRUE)

weight.mcmc.id<-MCMCglmm(web.weight ~ 1 + weight.c * treatment + web , 
     random = ~ idh(at.level(treatment,"swap")):ID + 
          idh(at.level(treatment,"mc")):ID + 
          idh(at.level(treatment,"control")):ID, 
     data=devel.web, prior = prior.gaus.2,
     family = "gaussian", nitt=500000, burnin=50000, thin=100, verbose=FALSE)

weight.swap.rpt <- weight.mcmc.id$VCV[,1]/
     (weight.mcmc.id$VCV[,1] + weight.mcmc.id$VCV[,4])

mean(weight.swap.rpt)
HPDinterval(weight.swap.rpt)
mean(weight.mcmc.id$VCV[,1])
HPDinterval(weight.mcmc.id$VCV[,1])

weight.control.rpt <- weight.mcmc.id$VCV[,3]/
     (weight.mcmc.id$VCV[,3] + weight.mcmc.id$VCV[,4])

mean(weight.control.rpt)
HPDinterval(weight.control.rpt)
mean(weight.mcmc.id$VCV[,3])
HPDinterval(weight.mcmc.id$VCV[,3])

weight.mc.rpt <-  weight.mcmc.id$VCV[,2]/
     (weight.mcmc.id$VCV[,2] + weight.mcmc.id$VCV[,4])

mean(weight.mc.rpt)
HPDinterval(weight.mc.rpt)
mean(weight.mcmc.id$VCV[,2])
HPDinterval(weight.mcmc.id$VCV[,2])


#################################
#### Stats on maturation bin and treatment effects on body size

mass.mat.null <- lmer(weight ~ 1 + (1|ID), data = devel.web)
mass.mat <- lmer(weight ~ 1 + treatment + (1|ID), data = devel.web)
AICtab(mass.mat, mass.mat.null, weights = TRUE, base = TRUE)

summary(mass.mat)


coefs.weight <- data.frame(coef(summary(mass.mat)))
coefs.weight$p.z <- 2 * (1 - pnorm(abs(coefs.weight$t.value)))
coefs.weight

# get single observations
devel.mat  <- devel.web[unique(devel.web$ID),]

bin.mat <- multinom(bin ~ treatment, data = devel.mat)
z <- summary(bin.mat)$coefficients/summary(bin.mat)$standard.errors
p <- (1 - pnorm(abs(z), 0, 1)) * 2


# make figure of posterior

tiff("output/rpt_density.tiff", width = 8, height = 12, pointsize = 1/300, units = 'in', res = 300)
par(mar=c(3.5, 8, 2, 0.5))
par(mfrow = c(6,1))

# attack at the top
hist(attack.swap.rpt, col= rgb(0,0,0,0),xlim=c(0,1), 
     xlab='', ylab = '', breaks = 10,
     main = 'Attack Behavior', probability = TRUE,
     ylim = c(0,6), density = 10, cex.axis = 2)
lines(density(attack.swap.rpt, from = 0), col= 'red', lwd = 5)

lines(density(attack.control.rpt, from = 0), col = 'black', lwd = 5, lty=2)

lines(density(attack.mc.rpt, from = 0), col = 'blue', lwd = 5, lty = 3)
box()


hist(retreat.swap.rpt, col=rgb(0,0,0,0), xlim=c(0,1), 
     xlab='', ylab = '', breaks = 10, ylim = c(0,6),
     main = 'Retreat Behavior', probability = TRUE, density = 10, cex.axis = 2)

lines(density(retreat.swap.rpt, from = 0), col= 'red', lwd = 5)

lines(density(retreat.control.rpt, from = 0), col = 'black', lwd = 5, lty=2)

lines(density(retreat.mc.rpt, from = 0), col = 'blue', lwd = 5, lty = 3)
box()


hist(gum.swap.rpt, col=rgb(0,0,0,0), xlim=c(0,1), 
     xlab='', ylab = '', breaks = 10, ylim = c(0,12),
     main = 'Gumfooted Lines', probability = TRUE, density = 10, cex.axis = 2)

lines(density(gum.swap.rpt, from = 0), col= 'red', lwd = 5)

lines(density(gum.control.rpt, from = 0), col = 'black', lwd = 5, lty=2)

lines(density(gum.mc.rpt, from = 0), col = 'blue', lwd = 5, lty = 3)
box()


hist(structural.swap.rpt, col=rgb(0,0,0,0), xlim=c(0,1), 
     xlab='', ylab = '', breaks = 10, ylim = c(0,6),
     main = 'Structural Lines', probability = TRUE, density = 10, cex.axis = 2)

lines(density(structural.swap.rpt, from = 0), col= 'red', lwd = 5)

lines(density(structural.control.rpt, from = 0), col = 'black', lwd = 5, lty=2)

lines(density(structural.mc.rpt, from = 0), col = 'blue', lwd = 5, lty = 3)
box()


hist(weight.swap.rpt, col=rgb(0,0,0,0), xlim=c(0,1), 
     xlab='', ylab = '', breaks = 10, ylim = c(0,12),
     main = 'Web Mass', probability = TRUE, density = 10, cex.axis = 2)

lines(density(weight.swap.rpt, from = 0), col= 'red', lwd = 5)

lines(density(weight.control.rpt, from = 0), col = 'black', lwd = 5, lty=2)

lines(density(weight.mc.rpt, from = 0), col = 'blue', lwd = 5, lty = 3)
box()

mtext("Density", side = 2, outer = TRUE, cex = 3, line = -3)


mtext('Repeatability', side = 1, outer = TRUE, cex = 3, line = -13)

dev.off()
